# Supplementary material for: cis-(1,4,8,11-Tetra­aza­cyclo­tetra­decane-κN 4)bis(­thio­cyanato-κN)chromium(III) thio­cyanate
Source: Acta Crystallogr Sect E Struct Rep Online. 2013 Jun 12;69(Pt 7):m376–7. doi: 10.1107/S1600536813015456 (PMC3772415; doi:10.1107/S1600536813015456)
Supplement: Supplementary file 1 [file e-69-0m376-sup1.cif]

##############################################################################
#                                                                            #
# This CIF contains the data in a paper accepted for publication in          #
# Acta Crystallographica Section E. It conforms to the requirements of       #
# Notes for Authors for Acta Crystallographica Section E, and has been       #
# peer reviewed under the auspices of the IUCr Commission on Journals.       #
#                                                                            #
# Full details of the Crystallographic Information File format               #
# are given in the paper "The Crystallographic Information File (CIF):       #
# a New Standard Archive File for Crystallography" by S. R. Hall, F. H.      #
# Allen and I. D. Brown [Acta Cryst. (1991), A47, 655-685].                  #
#                                                                            #
# The current version of the core CIF dictionary is obtainable from          #
# ftp://ftp.iucr.org/pub/cif_core.dic.                                       #
#                                                                            #
# Software is freely available for graphical display of the structure(s)     #
# in this CIF. For information consult the CIF software page                 #
# http://www.iucr.org/resources/cif/software.                                #
#                                                                            #
# This file may be used for bona fide research purposes within the           #
# scientific community so long as proper attribution is given to the journal # 
# article from which it was obtained.                                        #
#                                                                            #
##############################################################################
data_I
_audit_creation_method     SHELXL-2013
_journal_date_recd_electronic     2013-05-31
_journal_date_accepted     2013-06-04
_journal_name_full     'Acta Crystallographica, Section E'
_journal_year     2013
_journal_volume     69
_journal_issue      7
_journal_page_first     m376
_journal_page_last     m377
_journal_paper_category     QM
_journal_paper_doi     10.1107/S1600536813015456
_journal_coeditor_code     LR2107
_publ_contact_author_name     'Jong-Ha Choi'
_publ_contact_author_address
;
Department of Chemistry
Andong National University
Andong 760-749
Republic of Korea
;
_publ_contact_author_email     'jhchoi@andong.ac.kr'
_publ_contact_author_fax     '82 54 820 5452'
_publ_contact_author_phone     '82 54 820 5458'
_publ_section_title
;\
<i>cis</i>-(1,4,8,11-Tetraazacyclotetradecane-\k<i>N</i>^4^)bis(thiocyanato-\
\k<i>N</i>)chromium(III) thiocyanate
;
loop_
    _publ_author_name
    _publ_author_footnote
    _publ_author_address
    'Moon, Dohyun' .
;
Pohang Accelerator Laboratory
POSTECH, Pohang 790-784
Republic of Korea
;
    'Choi, Jong-Ha' .
;
Department of Chemistry
Andong National University
Andong 760-749
Republic of Korea
;
    'Ryoo, Keon Sang' .
;
Department of Chemistry
Andong National University
Andong 760-749
Republic of Korea
;
    'Hong, Yong Pyo' .
;
Department of Chemistry
Andong National University
Andong 760-749
Republic of Korea
;
_publ_section_synopsis     .
_chemical_name_systematic
;\
<i>cis</i>-(1,4,8,11-Tetraazacyclotetradecane-\k<i>N</i>^4^)bis(thiocyanato-\
\k<i>N</i>)chromium(III) thiocyanate
;
_chemical_name_common     ?
_chemical_formula_moiety     'C12 H24 Cr N6 S2 +, C N S -'
_chemical_formula_sum     'C13 H24 Cr N7 S3'
_chemical_formula_iupac     '[Cr (N C S)2 (C10 H24 N4)] N C S'
_chemical_formula_weight     426.57
_chemical_melting_point     ?
_space_group_crystal_system     monoclinic
_space_group_name_H-M_alt     'P 21/c'
_space_group_name_Hall     '-P 2ybc'
loop_
    _space_group_symop_operation_xyz
    'x, y, z'
    '-x, y+1/2, -z+1/2'
    '-x, -y, -z'
    'x, -y-1/2, z-1/2'
_cell_length_a     10.590(2)
_cell_length_b     7.6970(15)
_cell_length_c     23.750(5)
_cell_angle_alpha     90
_cell_angle_beta     94.70(3)
_cell_angle_gamma     90
_cell_volume     1929.4(7)
_cell_formula_units_Z     4
_cell_measurement_reflns_used     39021
_cell_measurement_theta_min     1.88
_cell_measurement_theta_max     33.11
_cell_measurement_temperature     98(2)
_exptl_crystal_description     'block'
_exptl_crystal_colour     'pink'
_exptl_crystal_size_max     0.012
_exptl_crystal_size_mid     0.012
_exptl_crystal_size_min     0.011
_exptl_crystal_density_diffrn     1.469
_exptl_crystal_density_meas     ?
_exptl_crystal_density_method     ?
_exptl_crystal_F_000     89
_exptl_absorpt_coefficient_mu     1.031
_exptl_absorpt_correction_type     empirical
_exptl_absorpt_process_details
                                 '(HKL3000 SCALEPACK; Otwinowski & Minor, 1997)'
_exptl_absorpt_correction_T_min     0.988
_exptl_absorpt_correction_T_max     0.989
_exptl_special_details     ?
_diffrn_ambient_temperature     98(2)
_diffrn_radiation_type     synchrotron
_diffrn_radiation_wavelength     0.740
_diffrn_measurement_device_type     'ADSC Q210 CCD area-detector'
_diffrn_measurement_method     'omega scan'
_diffrn_detector_area_resol_mean     ?
_diffrn_reflns_number     16587
_diffrn_reflns_av_R_equivalents     0.0383
_diffrn_reflns_theta_min     2.009
_diffrn_reflns_theta_max     29.499
_diffrn_reflns_theta_full     26.359
_diffrn_measured_fraction_theta_max     0.993
_diffrn_measured_fraction_theta_full     0.993
_diffrn_reflns_limit_h_min     -14
_diffrn_reflns_limit_h_max     14
_diffrn_reflns_limit_k_min     -10
_diffrn_reflns_limit_k_max     10
_diffrn_reflns_limit_l_min     -31
_diffrn_reflns_limit_l_max     31
_refine_special_details     ?
_reflns_number_total     4727
_reflns_number_gt     3998
_reflns_threshold_expression     'I > 2\s(I)'
_refine_ls_structure_factor_coef     Fsqd
_refine_ls_matrix_type     full
_refine_ls_R_factor_all     0.0376
_refine_ls_R_factor_gt     0.0303
_refine_ls_wR_factor_gt     0.0814
_refine_ls_wR_factor_ref     0.0845
_refine_ls_goodness_of_fit_ref     1.068
_refine_ls_restrained_S_all     1.068
_refine_ls_number_reflns     4727
_refine_ls_number_parameters     234
_refine_ls_number_restraints     0
_refine_ls_hydrogen_treatment     mixed
_refine_ls_weighting_scheme     calc
_refine_ls_weighting_details
;
 w=1/[\s^2^(Fo^2^)+(0.0543P)^2^+0.0369P]
 where P=(Fo^2^+2Fc^2^)/3
;
_atom_sites_solution_hydrogens     geom
_atom_sites_solution_primary     ?
_atom_sites_solution_secondary     ?
_refine_ls_shift/su_max     0.001
_refine_ls_shift/su_mean     0.000
_refine_diff_density_max     0.380
_refine_diff_density_min     -0.464
_refine_ls_extinction_method     SHELXL
_refine_ls_extinction_coef     0.0149(11)
_refine_ls_extinction_expression
                                  'Fc^*^=kFc[1+0.001xFc^2^\l^3^/sin(2\q)]^-1/4^'
loop_
    _atom_type_symbol
    _atom_type_description
    _atom_type_scat_dispersion_real
    _atom_type_scat_dispersion_imag
    _atom_type_scat_source
    'C' 'C' 0.0039 0.0018
                         'International Tables Vol C Tables 4.2.6.8 and 6.1.1.4'
    'H' 'H' 0.0000 0.0000
                         'International Tables Vol C Tables 4.2.6.8 and 6.1.1.4'
    'N' 'N' 0.0072 0.0035
                         'International Tables Vol C Tables 4.2.6.8 and 6.1.1.4'
    'S' 'S' 0.1324 0.1348
                         'International Tables Vol C Tables 4.2.6.8 and 6.1.1.4'
    'Cr' 'Cr' 0.3376 0.6649
                         'International Tables Vol C Tables 4.2.6.8 and 6.1.1.4'
_computing_data_collection
                         ' <i>ADSC Quantum-210 ADX</i>  (Arvai & Nielsen, 1983)'
_computing_cell_refinement     '<i>HKL3000</i>  (Otwinowski & Minor, 1997)'
_computing_data_reduction     '<i>HKL3000</i>  (Otwinowski & Minor, 1997)'
_computing_structure_solution     'SHELXS2013 (Sheldrick, 2008)'
_computing_structure_refinement     'SHELXL2013 (Sheldrick, 2008)'
_computing_molecular_graphics     'DIAMOND (Brandenburg, 2007)'
_computing_publication_material     'WinGX (Farrugia, 2012)'
loop_
    _atom_site_type_symbol
    _atom_site_label
    _atom_site_fract_x
    _atom_site_fract_y
    _atom_site_fract_z
    _atom_site_U_iso_or_equiv
    _atom_site_adp_type
    _atom_site_calc_flag
    _atom_site_occupancy
    _atom_site_symmetry_multiplicity
    _atom_site_disorder_assembly
    _atom_site_disorder_group
    Cr Cr1 0.78572(2) 0.65230(3) 0.13425(2) 0.01445(9) Uani d 1 1 . .
    S S2 0.80594(3) 1.01716(5) 0.29372(2) 0.02043(10) Uani d 1 1 . .
    S S3 1.17137(4) 0.91514(6) 0.09132(2) 0.03337(12) Uani d 1 1 . .
    N N1 0.87142(12) 0.48585(16) 0.19523(5) 0.0176(3) Uani d 1 1 . .
    H H1N1 0.949(2) 0.521(2) 0.2008(8) 0.030(5) Uiso d 1 1 . .
    N N2 0.60770(11) 0.58345(16) 0.15912(5) 0.0158(2) Uani d 1 1 . .
    H H1N2 0.5895(18) 0.494(3) 0.1465(8) 0.026(5) Uiso d 1 1 . .
    N N3 0.80817(12) 0.44123(17) 0.08083(5) 0.0194(3) Uani d 1 1 . .
    H H1N3 0.7441(18) 0.378(2) 0.0769(8) 0.024(5) Uiso d 1 1 . .
    N N4 0.67930(12) 0.78077(18) 0.06965(5) 0.0193(3) Uani d 1 1 . .
    H H1N4 0.6773(17) 0.888(2) 0.0783(8) 0.024(5) Uiso d 1 1 . .
    N N5 0.95059(12) 0.74035(17) 0.11200(5) 0.0216(3) Uani d 1 1 . .
    N N6 0.78208(12) 0.85015(16) 0.18914(5) 0.0203(3) Uani d 1 1 . .
    C C1 0.82134(14) 0.4809(2) 0.25209(6) 0.0199(3) Uani d 1 1 . .
    H H1A 0.8357 0.5954 0.2705 0.024 Uiso calc 1 1 . .
    H H1B 0.8694 0.3932 0.2756 0.024 Uiso calc 1 1 . .
    C C2 0.68044(14) 0.4373(2) 0.25004(6) 0.0203(3) Uani d 1 1 . .
    H H2A 0.6664 0.3245 0.2305 0.024 Uiso calc 1 1 . .
    H H2B 0.6569 0.4225 0.2892 0.024 Uiso calc 1 1 . .
    C C3 0.59240(14) 0.5705(2) 0.22082(6) 0.0195(3) Uani d 1 1 . .
    H H3A 0.5037 0.5387 0.2263 0.023 Uiso calc 1 1 . .
    H H3B 0.6094 0.6855 0.2385 0.023 Uiso calc 1 1 . .
    C C4 0.88174(15) 0.30950(19) 0.17019(7) 0.0224(3) Uani d 1 1 . .
    H H4A 0.8016 0.2449 0.1728 0.027 Uiso calc 1 1 . .
    H H4B 0.9509 0.2437 0.1911 0.027 Uiso calc 1 1 . .
    C C5 0.90900(15) 0.3290(2) 0.10901(7) 0.0248(3) Uani d 1 1 . .
    H H5A 0.9932 0.3830 0.1064 0.030 Uiso calc 1 1 . .
    H H5B 0.9089 0.2138 0.0905 0.030 Uiso calc 1 1 . .
    C C6 0.51544(14) 0.7103(2) 0.13191(6) 0.0215(3) Uani d 1 1 . .
    H H6A 0.5239 0.8239 0.1514 0.026 Uiso calc 1 1 . .
    H H6B 0.4278 0.6677 0.1341 0.026 Uiso calc 1 1 . .
    C C7 0.54392(14) 0.7294(2) 0.07095(6) 0.0228(3) Uani d 1 1 . .
    H H7A 0.5283 0.6180 0.0507 0.027 Uiso calc 1 1 . .
    H H7B 0.4884 0.8191 0.0521 0.027 Uiso calc 1 1 . .
    C C8 0.83850(16) 0.4808(2) 0.02215(6) 0.0266(3) Uani d 1 1 . .
    H H8A 0.8490 0.3703 0.0017 0.032 Uiso calc 1 1 . .
    H H8B 0.9201 0.5441 0.0235 0.032 Uiso calc 1 1 . .
    C C9 0.73707(17) 0.5890(2) -0.01027(7) 0.0295(4) Uani d 1 1 . .
    H H9A 0.7568 0.5952 -0.0503 0.035 Uiso calc 1 1 . .
    H H9B 0.6548 0.5286 -0.0093 0.035 Uiso calc 1 1 . .
    C C10 0.72283(16) 0.7724(2) 0.01150(6) 0.0257(3) Uani d 1 1 . .
    H H10A 0.8054 0.8326 0.0114 0.031 Uiso calc 1 1 . .
    H H10B 0.6614 0.8356 -0.0147 0.031 Uiso calc 1 1 . .
    C C11 1.04332(14) 0.81402(19) 0.10314(6) 0.0200(3) Uani d 1 1 . .
    C C12 0.79292(13) 0.92117(18) 0.23267(6) 0.0172(3) Uani d 1 1 . .
    S S4 0.56857(4) 0.72414(6) 0.36233(2) 0.03051(12) Uani d 1 1 . .
    N N7 0.37447(15) 0.65647(19) 0.43301(7) 0.0338(3) Uani d 1 1 . .
    C C13 0.45576(15) 0.68218(19) 0.40360(7) 0.0235(3) Uani d 1 1 . .
loop_
    _atom_site_aniso_label
    _atom_site_aniso_U_11
    _atom_site_aniso_U_22
    _atom_site_aniso_U_33
    _atom_site_aniso_U_12
    _atom_site_aniso_U_13
    _atom_site_aniso_U_23
    Cr1 0.01319(12) 0.01531(13) 0.01455(13) -0.00352(8) -0.00060(8) 0.00023(8)
    S2 0.01916(18) 0.02155(19) 0.02016(19) -0.00004(13) -0.00094(14)
                                                                    -0.00355(14)
    S3 0.0250(2) 0.0448(3) 0.0303(2) -0.01871(19) 0.00255(17) 0.00597(19)
    N1 0.0142(6) 0.0178(6) 0.0205(6) -0.0020(5) -0.0012(5) 0.0014(5)
    N2 0.0142(6) 0.0153(6) 0.0176(6) -0.0019(5) 0.0005(5) -0.0001(5)
    N3 0.0170(6) 0.0210(6) 0.0205(6) -0.0036(5) 0.0031(5) -0.0031(5)
    N4 0.0183(6) 0.0204(6) 0.0184(6) -0.0053(5) -0.0028(5) 0.0018(5)
    N5 0.0183(6) 0.0244(7) 0.0218(6) -0.0068(5) 0.0002(5) 0.0017(5)
    N6 0.0216(6) 0.0171(6) 0.0217(6) -0.0036(5) -0.0012(5) -0.0002(5)
    C1 0.0212(7) 0.0209(7) 0.0171(7) -0.0012(6) -0.0019(6) 0.0035(6)
    C2 0.0213(7) 0.0213(7) 0.0183(7) -0.0019(6) 0.0022(6) 0.0036(6)
    C3 0.0176(7) 0.0223(7) 0.0190(7) -0.0020(6) 0.0045(6) -0.0001(6)
    C4 0.0208(7) 0.0177(7) 0.0282(8) 0.0016(6) 0.0000(6) 0.0006(6)
    C5 0.0219(7) 0.0231(8) 0.0298(8) 0.0023(6) 0.0042(6) -0.0043(6)
    C6 0.0154(7) 0.0230(7) 0.0256(8) 0.0005(6) -0.0006(6) 0.0038(6)
    C7 0.0172(7) 0.0275(8) 0.0228(7) -0.0041(6) -0.0045(6) 0.0043(6)
    C8 0.0293(8) 0.0320(9) 0.0195(7) -0.0042(7) 0.0077(6) -0.0062(6)
    C9 0.0340(9) 0.0378(9) 0.0167(7) -0.0073(8) 0.0013(7) -0.0040(7)
    C10 0.0284(8) 0.0323(9) 0.0160(7) -0.0071(7) -0.0006(6) 0.0049(6)
    C11 0.0211(7) 0.0234(7) 0.0150(7) -0.0028(6) -0.0019(6) 0.0004(6)
    C12 0.0146(6) 0.0146(6) 0.0218(7) -0.0024(5) -0.0017(6) 0.0028(5)
    S4 0.0347(2) 0.0333(2) 0.0235(2) 0.01233(18) 0.00211(17) 0.00132(17)
    N7 0.0297(8) 0.0263(7) 0.0453(9) 0.0070(6) 0.0013(7) 0.0027(6)
    C13 0.0260(8) 0.0160(7) 0.0267(8) 0.0081(6) -0.0087(7) -0.0027(6)
_geom_special_details
;
All e.s.d.'s (except the e.s.d. in the dihedral angle between two l.s. planes)
are estimated using the full covariance matrix. The cell e.s.d.'s are taken
into account individually in the estimation of e.s.d.'s in distances, angles
and torsion angles; correlations between e.s.d.'s in cell parameters are only
used when they are defined by crystal symmetry. An approximate (isotropic)
treatment of cell e.s.d.'s is used for estimating e.s.d.'s involving l.s.
planes.
;
loop_
    _geom_bond_atom_site_label_1
    _geom_bond_atom_site_label_2
    _geom_bond_site_symmetry_2
    _geom_bond_distance
    _geom_bond_publ_flag
    Cr1 N5 . 1.9846(13) ?
    Cr1 N6 . 2.0071(13) ?
    Cr1 N4 . 2.0781(14) ?
    Cr1 N1 . 2.0849(13) ?
    Cr1 N3 . 2.0868(13) ?
    Cr1 N2 . 2.0895(13) ?
    S2 C12 . 1.6231(15) ?
    S3 C11 . 1.6081(16) ?
    N1 C4 . 1.4895(19) ?
    N1 C1 . 1.4913(19) ?
    N1 H1N1 . 0.86(2) ?
    N2 C6 . 1.4904(19) ?
    N2 C3 . 1.4909(18) ?
    N2 H1N2 . 0.77(2) ?
    N3 C8 . 1.4871(19) ?
    N3 C5 . 1.489(2) ?
    N3 H1N3 . 0.834(19) ?
    N4 C7 . 1.4901(19) ?
    N4 C10 . 1.4928(19) ?
    N4 H1N4 . 0.851(19) ?
    N5 C11 . 1.168(2) ?
    N6 C12 . 1.1666(19) ?
    C1 C2 . 1.526(2) ?
    C1 H1A . 0.9900 ?
    C1 H1B . 0.9900 ?
    C2 C3 . 1.515(2) ?
    C2 H2A . 0.9900 ?
    C2 H2B . 0.9900 ?
    C3 H3A . 0.9900 ?
    C3 H3B . 0.9900 ?
    C4 C5 . 1.512(2) ?
    C4 H4A . 0.9900 ?
    C4 H4B . 0.9900 ?
    C5 H5A . 0.9900 ?
    C5 H5B . 0.9900 ?
    C6 C7 . 1.510(2) ?
    C6 H6A . 0.9900 ?
    C6 H6B . 0.9900 ?
    C7 H7A . 0.9900 ?
    C7 H7B . 0.9900 ?
    C8 C9 . 1.518(2) ?
    C8 H8A . 0.9900 ?
    C8 H8B . 0.9900 ?
    C9 C10 . 1.515(2) ?
    C9 H9A . 0.9900 ?
    C9 H9B . 0.9900 ?
    C10 H10A . 0.9900 ?
    C10 H10B . 0.9900 ?
    S4 C13 . 1.6384(19) ?
    N7 C13 . 1.169(2) ?
loop_
    _geom_angle_atom_site_label_1
    _geom_angle_atom_site_label_2
    _geom_angle_atom_site_label_3
    _geom_angle_site_symmetry_1
    _geom_angle_site_symmetry_3
    _geom_angle
    _geom_angle_publ_flag
    N5 Cr1 N6 . . 88.74(6) ?
    N5 Cr1 N4 . . 94.39(5) ?
    N6 Cr1 N4 . . 94.61(6) ?
    N5 Cr1 N1 . . 93.01(5) ?
    N6 Cr1 N1 . . 92.61(5) ?
    N4 Cr1 N1 . . 169.77(5) ?
    N5 Cr1 N3 . . 87.56(6) ?
    N6 Cr1 N3 . . 174.14(5) ?
    N4 Cr1 N3 . . 90.20(5) ?
    N1 Cr1 N3 . . 83.06(5) ?
    N5 Cr1 N2 . . 174.70(5) ?
    N6 Cr1 N2 . . 86.73(5) ?
    N4 Cr1 N2 . . 83.23(5) ?
    N1 Cr1 N2 . . 89.96(5) ?
    N3 Cr1 N2 . . 97.17(5) ?
    C4 N1 C1 . . 112.42(11) ?
    C4 N1 Cr1 . . 108.95(9) ?
    C1 N1 Cr1 . . 118.54(9) ?
    C4 N1 H1N1 . . 104.3(13) ?
    C1 N1 H1N1 . . 105.8(13) ?
    Cr1 N1 H1N1 . . 105.6(13) ?
    C6 N2 C3 . . 110.46(12) ?
    C6 N2 Cr1 . . 106.62(9) ?
    C3 N2 Cr1 . . 117.91(9) ?
    C6 N2 H1N2 . . 106.5(14) ?
    C3 N2 H1N2 . . 106.1(14) ?
    Cr1 N2 H1N2 . . 108.7(14) ?
    C8 N3 C5 . . 109.76(12) ?
    C8 N3 Cr1 . . 117.03(10) ?
    C5 N3 Cr1 . . 106.96(10) ?
    C8 N3 H1N3 . . 104.5(13) ?
    C5 N3 H1N3 . . 105.0(12) ?
    Cr1 N3 H1N3 . . 113.0(13) ?
    C7 N4 C10 . . 112.23(12) ?
    C7 N4 Cr1 . . 108.83(9) ?
    C10 N4 Cr1 . . 118.20(10) ?
    C7 N4 H1N4 . . 102.1(12) ?
    C10 N4 H1N4 . . 106.4(12) ?
    Cr1 N4 H1N4 . . 107.8(12) ?
    C11 N5 Cr1 . . 170.02(13) ?
    C12 N6 Cr1 . . 157.72(12) ?
    N1 C1 C2 . . 113.34(12) ?
    N1 C1 H1A . . 108.9 ?
    C2 C1 H1A . . 108.9 ?
    N1 C1 H1B . . 108.9 ?
    C2 C1 H1B . . 108.9 ?
    H1A C1 H1B . . 107.7 ?
    C3 C2 C1 . . 115.42(12) ?
    C3 C2 H2A . . 108.4 ?
    C1 C2 H2A . . 108.4 ?
    C3 C2 H2B . . 108.4 ?
    C1 C2 H2B . . 108.4 ?
    H2A C2 H2B . . 107.5 ?
    N2 C3 C2 . . 112.52(12) ?
    N2 C3 H3A . . 109.1 ?
    C2 C3 H3A . . 109.1 ?
    N2 C3 H3B . . 109.1 ?
    C2 C3 H3B . . 109.1 ?
    H3A C3 H3B . . 107.8 ?
    N1 C4 C5 . . 108.61(12) ?
    N1 C4 H4A . . 110.0 ?
    C5 C4 H4A . . 110.0 ?
    N1 C4 H4B . . 110.0 ?
    C5 C4 H4B . . 110.0 ?
    H4A C4 H4B . . 108.3 ?
    N3 C5 C4 . . 107.65(12) ?
    N3 C5 H5A . . 110.2 ?
    C4 C5 H5A . . 110.2 ?
    N3 C5 H5B . . 110.2 ?
    C4 C5 H5B . . 110.2 ?
    H5A C5 H5B . . 108.5 ?
    N2 C6 C7 . . 107.70(12) ?
    N2 C6 H6A . . 110.2 ?
    C7 C6 H6A . . 110.2 ?
    N2 C6 H6B . . 110.2 ?
    C7 C6 H6B . . 110.2 ?
    H6A C6 H6B . . 108.5 ?
    N4 C7 C6 . . 108.29(12) ?
    N4 C7 H7A . . 110.0 ?
    C6 C7 H7A . . 110.0 ?
    N4 C7 H7B . . 110.0 ?
    C6 C7 H7B . . 110.0 ?
    H7A C7 H7B . . 108.4 ?
    N3 C8 C9 . . 112.93(13) ?
    N3 C8 H8A . . 109.0 ?
    C9 C8 H8A . . 109.0 ?
    N3 C8 H8B . . 109.0 ?
    C9 C8 H8B . . 109.0 ?
    H8A C8 H8B . . 107.8 ?
    C10 C9 C8 . . 115.10(13) ?
    C10 C9 H9A . . 108.5 ?
    C8 C9 H9A . . 108.5 ?
    C10 C9 H9B . . 108.5 ?
    C8 C9 H9B . . 108.5 ?
    H9A C9 H9B . . 107.5 ?
    N4 C10 C9 . . 113.77(13) ?
    N4 C10 H10A . . 108.8 ?
    C9 C10 H10A . . 108.8 ?
    N4 C10 H10B . . 108.8 ?
    C9 C10 H10B . . 108.8 ?
    H10A C10 H10B . . 107.7 ?
    N5 C11 S3 . . 179.66(15) ?
    N6 C12 S2 . . 178.82(14) ?
    N7 C13 S4 . . 178.35(14) ?
loop_
    _geom_torsion_atom_site_label_1
    _geom_torsion_atom_site_label_2
    _geom_torsion_atom_site_label_3
    _geom_torsion_atom_site_label_4
    _geom_torsion_site_symmetry_1
    _geom_torsion_site_symmetry_2
    _geom_torsion_site_symmetry_3
    _geom_torsion_site_symmetry_4
    _geom_torsion
    _geom_torsion_publ_flag
    C4 N1 C1 C2 . . . . -72.13(15) ?
    Cr1 N1 C1 C2 . . . . 56.50(15) ?
    N1 C1 C2 C3 . . . . -64.97(17) ?
    C6 N2 C3 C2 . . . . 177.56(12) ?
    Cr1 N2 C3 C2 . . . . -59.54(15) ?
    C1 C2 C3 N2 . . . . 66.51(17) ?
    C1 N1 C4 C5 . . . . 169.43(12) ?
    Cr1 N1 C4 C5 . . . . 35.94(14) ?
    C8 N3 C5 C4 . . . . 173.69(12) ?
    Cr1 N3 C5 C4 . . . . 45.79(14) ?
    N1 C4 C5 N3 . . . . -54.89(16) ?
    C3 N2 C6 C7 . . . . 174.88(12) ?
    Cr1 N2 C6 C7 . . . . 45.63(13) ?
    C10 N4 C7 C6 . . . . 169.85(13) ?
    Cr1 N4 C7 C6 . . . . 37.10(15) ?
    N2 C6 C7 N4 . . . . -55.65(16) ?
    C5 N3 C8 C9 . . . . 177.66(13) ?
    Cr1 N3 C8 C9 . . . . -60.26(16) ?
    N3 C8 C9 C10 . . . . 66.73(19) ?
    C7 N4 C10 C9 . . . . -71.42(17) ?
    Cr1 N4 C10 C9 . . . . 56.52(16) ?
    C8 C9 C10 N4 . . . . -64.47(18) ?
loop_
    _geom_hbond_atom_site_label_D
    _geom_hbond_atom_site_label_H
    _geom_hbond_atom_site_label_A
    _geom_hbond_site_symmetry_A
    _geom_hbond_distance_DH
    _geom_hbond_distance_HA
    _geom_hbond_distance_DA
    _geom_hbond_angle_DHA
    N1 H1N1 S2 2_745 0.86(2) 2.59(2) 3.4138(15) 160.1(17)
    N2 H1N2 S4 2_645 0.77(2) 2.66(2) 3.3521(14) 149.8(18)
    N3 H1N3 N7 2_645 0.834(19) 2.119(19) 2.9238(19) 162.0(17)
    N4 H1N4 N7 2_655 0.851(19) 2.150(19) 2.947(2) 155.9(17)
