# Supplementary material for: cis-(1,4,8,11-Tetra­aza­cyclo­tetra­decane-κN 4)bis(­thio­cyanato-κN)chromium(III) thio­cyanate
Source: Acta Crystallogr Sect E Struct Rep Online. 2013 Jun 12;69(Pt 7):m376–7. doi: 10.1107/S1600536813015456 (PMC3772415; doi:10.1107/S1600536813015456)
Supplement: Supplementary file 2 [file e-69-0m376-Isup2.hkl]

#
# h,k,l, Fc-squared, Fo-squared, sigma(Fo-squared), status flag
#
data_I
_shelx_title ' S45mo in P2(1)/c (BLOCK PINK)'
_shelx_refln_list_code          4
_shelx_F_calc_maximum      154.53
_exptl_crystal_F_000       892.00
_reflns_d_resolution_high  0.7514

loop_
 _space_group_symop_operation_xyz
 'x, y, z'
 '-x, y+1/2, -z+1/2'
 '-x, -y, -z'
 'x, -y-1/2, z-1/2'

_cell_length_a    10.5900
_cell_length_b     7.6970
_cell_length_c    23.7500
_cell_angle_alpha  90.000
_cell_angle_beta   94.704
_cell_angle_gamma  90.000

_shelx_F_squared_multiplier     1.000

loop_
 _refln_index_h
 _refln_index_k
 _refln_index_l
 _refln_F_squared_calc
 _refln_F_squared_meas
 _refln_F_squared_sigma
 _refln_observed_status
   1   0   0          0.44          5.22         2.02 o
   2   0   0      20895.09      23330.06       368.96 o
   4   0   0         75.34         66.57         4.80 o
   5   0   0      21771.07      22632.39       371.88 o
   6   0   0        376.43        443.07        13.31 o
   7   0   0       2530.18       2599.21        77.01 o
   8   0   0       7677.42       8027.22       223.19 o
   9   0   0        448.53        484.63        19.15 o
  10   0   0       1623.68       1778.06        42.67 o
  11   0   0         13.64         10.49        15.38 o
  12   0   0       1002.18        995.49        35.93 o
  13   0   0        323.11        294.76        27.38 o
  14   0   0          4.28         11.38        21.71 o
   1   1   0      10593.07       9643.70       137.54 o
   2   1   0       9443.78       8683.15       338.69 o
   3   1   0       3113.44       2944.69        38.15 o
   4   1   0       4574.35       4332.73        56.11 o
   5   1   0      10444.28      11046.37       134.35 o
   6   1   0        636.17        635.22        11.71 o
   7   1   0          0.27         -2.38         4.52 o
   8   1   0       1076.40       1080.69        21.00 o
   9   1   0        457.18        461.51        14.03 o
  10   1   0       2131.29       2190.35        36.69 o
  11   1   0        134.88        140.03        10.86 o
  12   1   0        410.50        390.91        14.84 o
  13   1   0        858.44        887.86        22.10 o
   0   2   0       1023.95        910.85        49.35 o
   1   2   0       8182.75       7514.72       137.38 o
   2   2   0      16389.36      16764.06       243.60 o
   3   2   0       5565.83       5328.09       112.65 o
   4   2   0       3456.11       3475.34        44.93 o
   5   2   0       3293.05       3598.13        93.38 o
   6   2   0       5161.15       5466.22        73.01 o
   7   2   0          4.13          4.05         4.23 o
   8   2   0         13.90         15.78         5.23 o
   9   2   0       1661.45       1775.07        29.88 o
  10   2   0        700.15        685.22        15.37 o
  11   2   0        497.41        489.01        15.06 o
  12   2   0        227.79        239.79        17.82 o
  13   2   0         71.49         50.45        12.35 o
   1   3   0       3154.24       2892.07        46.48 o
   2   3   0        135.24        151.79         5.06 o
   3   3   0        670.82        620.03        27.63 o
   4   3   0        760.89        638.25        11.37 o
   5   3   0        421.48        429.27        10.01 o
   6   3   0       1199.32       1327.41        21.62 o
   7   3   0       5552.79       5877.36       130.10 o
   8   3   0        536.25        551.58        12.97 o
   9   3   0        183.20        161.01         8.97 o
  10   3   0        296.41        276.85        12.30 o
  11   3   0        851.12        859.00        20.60 o
  12   3   0        348.21        338.53        15.43 o
  13   3   0        161.22        146.15        15.45 o
   0   4   0        431.63        520.93        14.26 o
   1   4   0         88.80         81.21         4.50 o
   2   4   0       3417.67       3129.00        42.51 o
   3   4   0         20.83         18.10         4.36 o
   4   4   0        479.16        447.99        13.04 o
   5   4   0       1157.93       1084.88        17.65 o
   6   4   0        187.74        229.40        13.58 o
   7   4   0       2319.47       2297.14        41.28 o
   8   4   0        726.36        713.07        14.42 o
   9   4   0        229.21        272.51        10.76 o
  10   4   0        283.14        271.16        10.95 o
  11   4   0         63.55         73.82        11.27 o
  12   4   0         94.11         71.81        14.07 o
   1   5   0       3419.38       3347.35       105.13 o
   2   5   0       7049.25       7425.20        92.84 o
   3   5   0       9495.15      10201.63       129.62 o
   4   5   0       3518.73       3549.08        70.21 o
   5   5   0        930.15        930.67        28.48 o
   6   5   0       2609.21       2643.69        66.17 o
   7   5   0        708.95        731.56        15.29 o
   8   5   0       1330.77       1370.88        31.08 o
   9   5   0        369.29        397.91        13.33 o
  10   5   0        180.86        177.70        11.48 o
  11   5   0        403.89        345.90        14.60 o
  12   5   0         59.96         75.83        15.30 o
   0   6   0        535.20        536.48        19.38 o
   1   6   0       1198.12       1199.14        22.12 o
   2   6   0       1102.21       1145.17        20.95 o
   3   6   0       1479.45       1525.53        38.18 o
   4   6   0        311.72        324.92        10.97 o
   5   6   0        346.60        368.33        11.56 o
   6   6   0          1.01          0.66         7.03 o
   7   6   0       2468.90       2633.39        41.88 o
   8   6   0         64.96         58.28        10.30 o
   9   6   0       1543.53       1655.13        51.48 o
  10   6   0        282.86        273.38        16.06 o
  11   6   0         16.37         -4.23        15.40 o
   1   7   0        827.90        799.01        26.90 o
   2   7   0          6.13          6.41         6.91 o
   3   7   0       1182.80       1226.22        22.59 o
   4   7   0          3.91         -1.15         6.82 o
   5   7   0         16.14         15.87         8.46 o
   6   7   0        105.63        105.91        11.68 o
   7   7   0         56.41         45.74        10.16 o
   8   7   0        175.73        180.97        14.31 o
   9   7   0         16.91         13.38        12.15 o
  10   7   0         24.93         17.02        16.10 o
   0   8   0          8.61          2.84        11.48 o
   1   8   0         74.64         71.77         9.92 o
   2   8   0        216.82        230.09        11.59 o
   3   8   0         81.68         70.73         9.12 o
   4   8   0         76.30         66.67         8.91 o
   5   8   0        259.24        280.26        17.08 o
   6   8   0          0.08          6.00        10.48 o
   7   8   0         41.37         43.08        12.89 o
   8   8   0         86.06         85.72        15.21 o
   1   9   0         39.97         41.98        10.15 o
   2   9   0        140.66        143.76        11.60 o
   3   9   0         20.23         21.03        12.95 o
   4   9   0          8.57         14.96        12.00 o
   5   9   0        221.27        215.11        16.28 o
   6   9   0         15.01         23.28        15.06 o
   0  10   0         87.89         92.41        18.94 o
   1  10   0          6.35         -8.01        14.62 o
   2  10   0        337.40        315.04        16.69 o
   3  10   0          6.33         12.33        16.47 o
 -14   1   1          2.59         -3.42        15.25 o
 -13   1   1        243.71        235.01        14.91 o
 -12   1   1         15.32          9.64         9.96 o
 -11   1   1          4.22          4.76         9.55 o
 -10   1   1        123.44        103.77         8.24 o
  -9   1   1        100.33        106.05         7.59 o
  -8   1   1        181.04        203.93         7.92 o
  -7   1   1        196.67        193.88         8.10 o
  -6   1   1         52.46         37.40         4.33 o
  -5   1   1       1876.04       1926.48        48.44 o
  -4   1   1        806.80        719.81        16.86 o
  -3   1   1       9719.84       9426.98       153.53 o
  -2   1   1       2883.20       2418.74        73.74 o
   1   1   1      11588.76      10266.71       134.42 o
   3   1   1        798.38        821.94        12.93 o
   4   1   1        167.68        183.44         5.15 o
   5   1   1          3.26          9.87         3.02 o
   6   1   1       1488.29       1588.58        23.24 o
   7   1   1       1083.70       1110.05        18.84 o
   8   1   1        688.89        695.95        14.16 o
   9   1   1        579.45        663.08        28.21 o
  10   1   1       1207.69       1225.13        35.91 o
  11   1   1        257.95        276.35        14.61 o
  12   1   1       1127.09       1123.91        23.84 o
  13   1   1          8.53         10.14        12.30 o
 -13   2   1          0.47         -1.06        12.29 o
 -12   2   1        756.60        733.74        19.06 o
 -11   2   1          1.12         -1.95         9.39 o
 -10   2   1         23.12         17.55         7.30 o
  -9   2   1        427.47        434.25        14.47 o
  -8   2   1          2.45          4.47         5.37 o
  -7   2   1        119.25        116.56         5.77 o
  -6   2   1        102.57         98.45         6.42 o
  -5   2   1       4317.61       4288.40        56.77 o
  -4   2   1        894.38        856.65        20.02 o
  -3   2   1        589.63        428.69        15.36 o
  -2   2   1        597.55        559.81        28.87 o
  -1   2   1        210.23        200.08         5.36 o
   1   2   1      20720.02      22701.23       575.22 o
   2   2   1        638.24        722.04        20.84 o
   3   2   1         80.50         91.28         5.17 o
   4   2   1       4610.74       4473.39        88.92 o
   5   2   1       1366.85       1317.53        20.65 o
   6   2   1       6820.64       6797.17        91.46 o
   7   2   1        833.71        838.32        15.40 o
   8   2   1         66.17         67.87         5.77 o
   9   2   1         67.24         70.52         6.57 o
  10   2   1        448.45        438.75        12.45 o
  11   2   1        521.76        530.85        15.80 o
  12   2   1         84.31         85.27        11.96 o
  13   2   1        111.68        100.63        13.80 o
 -13   3   1        605.41        608.40        20.37 o
 -12   3   1        281.95        273.81        14.92 o
 -11   3   1       1647.62       1737.88        31.36 o
 -10   3   1          9.50          6.93         9.56 o
  -9   3   1       2629.89       2857.60        58.89 o
  -8   3   1       2743.92       3007.00        45.34 o
  -7   3   1       1662.75       1539.55        28.52 o
  -6   3   1       4577.65       4678.64       110.20 o
  -5   3   1       1529.17       1646.63        34.12 o
  -4   3   1       5763.54       5200.60        86.51 o
  -3   3   1         58.54         50.52         3.58 o
  -2   3   1       3146.07       2690.69        38.71 o
  -1   3   1        500.68        369.75         7.86 o
   0   3   1       1358.56       1401.23        21.00 o
   1   3   1       6014.77       5362.62        71.63 o
   2   3   1        527.49        565.91        13.93 o
   3   3   1       2297.31       2021.10        29.80 o
   4   3   1        302.45        266.12        15.89 o
   5   3   1       1189.75       1058.20        24.81 o
   6   3   1        717.17        662.10        12.63 o
   7   3   1        124.09        117.80         6.16 o
   8   3   1        379.39        384.40        14.72 o
   9   3   1        101.82        105.04         8.28 o
  10   3   1        658.85        688.82        16.33 o
  11   3   1         84.58         97.04        11.71 o
  12   3   1         54.44         49.66        12.30 o
  13   3   1         51.30         58.02        15.12 o
 -12   4   1        141.41        138.58        15.26 o
 -11   4   1        633.24        617.68        23.28 o
 -10   4   1          5.23         -2.96         9.14 o
  -9   4   1        575.32        591.17        15.73 o
  -8   4   1       2300.43       2443.66        36.76 o
  -7   4   1         41.87         41.28         6.85 o
  -6   4   1       2864.49       2890.04        76.65 o
  -5   4   1       1518.55       1497.83        66.90 o
  -4   4   1         38.70         47.96         4.63 o
  -3   4   1       3037.32       2985.93        86.37 o
  -2   4   1        202.44        223.36         6.79 o
  -1   4   1        386.74        413.77         9.08 o
   0   4   1       2354.34       2348.76        43.34 o
   1   4   1         95.19         89.95         4.77 o
   2   4   1       1417.37       1306.12        19.81 o
   3   4   1        512.14        548.27        16.71 o
   4   4   1       1972.41       2021.79        67.16 o
   5   4   1         11.72         20.49         4.62 o
   6   4   1        370.48        371.16         9.24 o
   7   4   1        250.75        244.42        11.09 o
   8   4   1         80.60         90.26         8.79 o
   9   4   1        127.90        122.91         8.79 o
  10   4   1        353.60        354.68        13.66 o
  11   4   1        586.80        584.38        18.31 o
  12   4   1          6.25        -12.53        13.41 o
 -12   5   1         74.66         79.18        15.75 o
 -11   5   1        151.11        152.78        13.70 o
 -10   5   1        203.40        186.77        15.80 o
  -9   5   1        943.76        997.35        31.15 o
  -8   5   1         41.11         40.39         7.91 o
  -7   5   1         13.24         16.88         6.25 o
  -6   5   1       3121.57       3047.08       126.91 o
  -5   5   1        224.21        213.16        16.33 o
  -4   5   1        794.80        762.40        19.18 o
  -3   5   1       4620.08       4656.63        59.02 o
  -2   5   1        435.35        475.20        10.78 o
  -1   5   1       2374.24       2327.69        50.74 o
   0   5   1          0.45          5.18         4.16 o
   1   5   1        490.41        535.74        11.42 o
   2   5   1         36.87         37.95         6.93 o
   3   5   1        302.74        333.90        13.85 o
   4   5   1          7.00          9.96         4.70 o
   5   5   1        983.96        944.28        17.48 o
   6   5   1          1.15          0.85         5.36 o
   7   5   1        833.19        899.48        20.10 o
   8   5   1         63.03         57.91         7.83 o
   9   5   1        243.15        236.33        12.17 o
  10   5   1        735.97        746.20        20.05 o
  11   5   1          0.69         -2.87        12.37 o
  12   5   1          5.57          2.38        15.57 o
 -11   6   1         37.08         40.26        14.50 o
 -10   6   1        108.95        101.60        12.89 o
  -9   6   1        332.11        313.61        13.55 o
  -8   6   1         16.47          5.53         8.69 o
  -7   6   1         12.73          6.75         9.24 o
  -6   6   1        357.26        348.00        11.55 o
  -5   6   1        275.54        263.79         9.44 o
  -4   6   1       1071.56       1106.29        20.29 o
  -3   6   1         38.37         40.56         6.26 o
  -2   6   1        512.67        575.54        12.14 o
  -1   6   1       4379.47       4516.86        62.38 o
   0   6   1          8.06          0.72         4.77 o
   1   6   1        170.31        170.29         7.28 o
   2   6   1        839.60        876.32        16.17 o
   3   6   1        632.30        628.33        13.37 o
   4   6   1        112.84        116.66         7.00 o
   5   6   1         32.32         24.11         5.77 o
   6   6   1          1.25         -5.68         6.36 o
   7   6   1         97.44        129.14         9.74 o
   8   6   1        332.47        356.85        21.95 o
   9   6   1        865.08        910.79        30.71 o
  10   6   1         43.90         27.09        15.91 o
  11   6   1        331.73        323.83        18.18 o
 -10   7   1         88.39         84.52        15.05 o
  -9   7   1         47.26         47.74        12.71 o
  -8   7   1          2.68         -6.50        12.08 o
  -7   7   1        155.87        142.94        11.94 o
  -6   7   1         10.49         23.52         9.03 o
  -5   7   1        194.34        192.46        10.23 o
  -4   7   1         82.45         74.39         7.81 o
  -3   7   1         75.87         78.96        10.02 o
  -2   7   1       2252.57       2270.36        34.34 o
  -1   7   1        358.50        344.51        10.66 o
   0   7   1       1365.73       1429.48        48.92 o
   1   7   1         13.72         14.95         6.75 o
   2   7   1         16.44         22.62         6.78 o
   3   7   1       2844.64       3124.19       123.17 o
   4   7   1        318.35        355.85        11.91 o
   5   7   1        271.63        255.47        11.20 o
   6   7   1        198.86        221.79        11.73 o
   7   7   1        101.36        104.08        10.69 o
   8   7   1       1865.63       1946.04        75.74 o
   9   7   1        306.77        304.50        17.25 o
  10   7   1        223.00        162.42        17.70 o
  -8   8   1        698.58        656.07        53.24 o
  -7   8   1       1259.62       1297.82        51.29 o
  -6   8   1        418.11        408.93        15.90 o
  -5   8   1       1267.56       1424.50        34.87 o
  -4   8   1        224.97        220.15        11.46 o
  -3   8   1        590.48        615.58        26.02 o
  -2   8   1       3656.52       3967.23        55.11 o
  -1   8   1        804.16        878.24        29.65 o
   0   8   1        194.60        179.49        10.76 o
   1   8   1        111.41        112.67        10.25 o
   2   8   1        647.71        719.04        17.67 o
   3   8   1         54.09         56.12         8.48 o
   4   8   1        296.32        316.75        12.87 o
   5   8   1        142.91        128.13        10.24 o
   6   8   1         49.95         41.61        10.55 o
   7   8   1        486.54        464.49        29.06 o
   8   8   1          5.21         27.74        14.87 o
  -6   9   1        671.02        705.44        44.19 o
  -5   9   1        167.13        165.73        13.72 o
  -4   9   1          4.83         13.52        13.81 o
  -3   9   1        307.26        316.72        14.13 o
  -2   9   1        754.23        763.36        18.76 o
  -1   9   1        241.84        281.98        14.42 o
   0   9   1        173.63        207.21        14.74 o
   1   9   1        293.80        273.36        13.22 o
   2   9   1         30.04         42.93        13.27 o
   3   9   1        490.05        511.60        15.51 o
   4   9   1         56.78         45.42        13.27 o
   5   9   1          3.80         -1.32        12.85 o
   6   9   1         82.08         54.60        14.67 o
  -3  10   1        143.91        127.00        14.72 o
  -2  10   1          8.20          3.46        13.37 o
  -1  10   1        108.98        109.65        14.37 o
   0  10   1        250.92        221.74        16.78 o
   1  10   1        493.16        513.38        23.75 o
   2  10   1         70.11         63.46        16.39 o
 -14   0   2          1.45         -7.07        26.95 o
 -13   0   2       1776.86       1727.36        75.18 o
 -12   0   2       3409.47       3410.84        78.44 o
 -11   0   2       1464.19       1575.06        58.83 o
 -10   0   2       5104.37       5362.66       109.41 o
  -9   0   2       1762.30       1832.43        41.39 o
  -8   0   2       9992.56      10991.54       188.81 o
  -7   0   2       4271.71       4366.64       109.22 o
  -6   0   2       1990.58       1865.78        42.96 o
  -5   0   2       9813.22      10492.14       176.73 o
  -4   0   2        156.73        155.58         6.92 o
  -3   0   2       4981.45       4421.24        76.09 o
  -2   0   2         54.50        101.73         5.43 o
   2   0   2       2117.53       1689.54        93.02 o
   3   0   2       2293.20       2551.20        47.72 o
   4   0   2        965.04        974.81        21.00 o
   5   0   2        745.07        674.39        37.69 o
   6   0   2       2616.25       2430.75        54.57 o
   7   0   2         24.20         12.12         5.82 o
   8   0   2       4438.89       4750.98       305.54 o
   9   0   2        362.87        370.77        13.99 o
  10   0   2        212.27        181.21        13.29 o
  11   0   2       6388.45       6722.26       127.79 o
  12   0   2        641.64        722.66        31.87 o
  13   0   2         95.28         72.97        20.75 o
 -14   1   2          3.48         -8.61        15.69 o
 -13   1   2        151.34        150.68        18.91 o
 -12   1   2        359.85        387.83        14.44 o
 -11   1   2       1179.36       1153.22        24.37 o
 -10   1   2        286.32        292.39        12.18 o
  -9   1   2          1.79          0.31         5.91 o
  -8   1   2        105.87        116.51         6.88 o
  -7   1   2       4545.96       4801.49        68.94 o
  -6   1   2          1.42          8.15         4.45 o
  -5   1   2       1894.02       1932.72        43.36 o
  -4   1   2      21438.12      23455.28       445.19 o
  -3   1   2       2801.53       2455.95        31.86 o
  -2   1   2       8882.33       8076.58       186.71 o
  -1   1   2       3001.99       2611.95        34.63 o
   0   1   2       9951.07       8679.52       118.59 o
   1   1   2       1844.14       1722.27        21.22 o
   2   1   2       4285.67       3835.18        45.80 o
   3   1   2         12.04          3.19         1.91 o
   4   1   2        417.74        362.02        12.77 o
   5   1   2       1972.39       1939.65        47.76 o
   6   1   2       6850.97       7060.71       140.38 o
   7   1   2       6623.18       6666.33        82.75 o
   8   1   2        235.08        268.60        11.47 o
   9   1   2        177.40        155.76         7.58 o
  10   1   2        278.42        294.80        19.02 o
  11   1   2        780.51        804.23        19.42 o
  12   1   2        697.62        741.59        20.91 o
  13   1   2         40.18         43.60        13.06 o
 -13   2   2        202.23        189.00        13.95 o
 -12   2   2         21.75         20.62        10.94 o
 -11   2   2        229.26        240.96        11.90 o
 -10   2   2       1674.78       1857.62        28.43 o
  -9   2   2          0.63          2.19         7.21 o
  -8   2   2        192.02        234.37         8.93 o
  -7   2   2       2089.29       2064.80        31.73 o
  -6   2   2         84.45         55.09         4.89 o
  -5   2   2        216.00        144.29         5.60 o
  -4   2   2         40.73         51.11         3.78 o
  -3   2   2       2072.00       1723.28        82.80 o
  -2   2   2       8111.39       7209.65       159.57 o
  -1   2   2       6460.03       6164.22       116.36 o
   0   2   2      11049.64      10743.08       126.96 o
   1   2   2       2519.20       2370.77        47.43 o
   2   2   2       1220.70       1031.45        14.95 o
   4   2   2         49.66         67.78         3.98 o
   5   2   2         30.17         38.40         4.33 o
   6   2   2       1490.01       1392.67        22.69 o
   7   2   2        528.89        561.25        12.26 o
   8   2   2       3716.38       3788.68        54.10 o
   9   2   2         27.95         24.03         7.26 o
  10   2   2          9.39          2.87         7.42 o
  11   2   2        606.01        650.64        16.92 o
  12   2   2        612.37        610.43        17.34 o
  13   2   2         64.10         73.17        13.36 o
 -13   3   2          0.41         -3.85        13.95 o
 -12   3   2        224.98        244.82        14.33 o
 -11   3   2          2.76         -3.96        10.07 o
 -10   3   2        380.16        395.68        13.08 o
  -9   3   2        100.15        106.40         8.57 o
  -8   3   2        852.56        914.21        17.45 o
  -7   3   2        195.19        163.11         7.42 o
  -6   3   2        816.98        857.61        30.13 o
  -5   3   2       4816.38       4833.24       132.64 o
  -4   3   2         31.12         35.52         5.03 o
  -3   3   2       3657.21       3441.47        44.53 o
  -2   3   2       1213.92       1164.67        20.57 o
  -1   3   2       3245.69       3002.74        39.39 o
   0   3   2       4070.56       3451.47        65.04 o
   1   3   2        131.09        165.86         4.70 o
   2   3   2        366.64        386.63        18.07 o
   3   3   2       2214.29       2020.89        56.43 o
   4   3   2       3751.28       3764.45        69.97 o
   5   3   2       3537.88       3426.80        84.66 o
   6   3   2          0.62          2.47         4.59 o
   7   3   2        459.72        445.91        10.79 o
   8   3   2        120.66        127.10         7.45 o
   9   3   2          0.73         -3.43         6.09 o
  10   3   2         56.06         43.69         7.74 o
  11   3   2        135.90        133.58        11.04 o
  12   3   2         29.98         30.59        11.74 o
  13   3   2          0.39         -0.82        14.69 o
 -12   4   2          5.42          7.95        12.97 o
 -11   4   2          0.74          1.53        12.30 o
 -10   4   2        376.31        414.69        15.81 o
  -9   4   2        599.63        597.04        14.62 o
  -8   4   2        443.68        443.80        12.27 o
  -7   4   2        259.82        268.23         9.16 o
  -6   4   2        939.86        925.77        17.03 o
  -5   4   2         57.40         35.00         8.45 o
  -4   4   2       2764.59       2696.50        61.05 o
  -3   4   2         16.06          8.42         4.07 o
  -2   4   2         63.91         72.32         5.18 o
  -1   4   2       1344.05       1183.29        17.85 o
   0   4   2        566.98        543.56        10.60 o
   1   4   2       4759.72       4470.21       109.85 o
   2   4   2        597.66        582.02        12.60 o
   3   4   2       2976.75       2846.37       113.88 o
   4   4   2       5963.47       5902.49       113.93 o
   5   4   2       2222.95       2116.78        37.84 o
   6   4   2       3726.75       3879.78        51.92 o
   7   4   2        572.67        581.66        13.16 o
   8   4   2       1691.27       1763.14        31.27 o
   9   4   2       1601.36       1657.67        41.55 o
  10   4   2       1386.88       1512.64        27.16 o
  11   4   2       1019.01       1012.93        21.67 o
  12   4   2         13.59         12.03        12.48 o
 -12   5   2        471.11        453.16        36.90 o
 -11   5   2        983.12        982.57        23.62 o
 -10   5   2        382.74        381.03        15.23 o
  -9   5   2       2035.38       2160.14        35.00 o
  -8   5   2         31.92         28.47         7.98 o
  -7   5   2       1288.08       1295.90        41.67 o
  -6   5   2        856.59        804.38        74.11 o
  -5   5   2       1895.17       1983.76        62.16 o
  -4   5   2       1063.41       1088.48        28.88 o
  -3   5   2        261.28        265.71         8.04 o
  -2   5   2       2403.85       2383.93        52.10 o
  -1   5   2        935.14        945.73        23.01 o
   0   5   2        758.90        647.05        12.51 o
   1   5   2       1295.01       1436.47        22.47 o
   2   5   2       2337.64       2436.53        74.04 o
   3   5   2       2834.88       2888.13        77.89 o
   4   5   2       2072.36       2021.09       134.04 o
   5   5   2       3175.87       3368.22        75.15 o
   6   5   2        295.25        309.44        12.24 o
   7   5   2        207.12        203.98         8.59 o
   8   5   2        750.68        809.59        17.33 o
   9   5   2       1537.15       1620.24        28.18 o
  10   5   2        440.28        457.12        15.23 o
  11   5   2        188.25        159.87        14.47 o
  12   5   2        200.35        181.15        18.39 o
 -11   6   2        118.33        114.80        14.87 o
 -10   6   2        382.57        338.06        15.46 o
  -9   6   2         60.14         63.81        11.82 o
  -8   6   2        980.44        990.36        37.98 o
  -7   6   2        189.38        189.82        10.43 o
  -6   6   2        249.00        255.76         9.77 o
  -5   6   2         66.41         81.11         7.15 o
  -4   6   2        782.29        850.83        25.77 o
  -3   6   2       2124.94       2239.95        61.04 o
  -2   6   2         77.03         62.45         7.06 o
  -1   6   2       5218.90       5374.06       142.69 o
   0   6   2        717.48        749.49        20.39 o
   1   6   2        516.10        498.90        11.83 o
   2   6   2       2898.60       2964.47        58.83 o
   3   6   2        395.49        386.56        11.10 o
   4   6   2       3336.08       3404.99        97.53 o
   5   6   2         29.17         35.54         8.89 o
   6   6   2         85.72         89.51        11.17 o
   7   6   2         41.80         30.41         7.45 o
   8   6   2        156.59        163.00        12.43 o
   9   6   2         35.73         29.94        11.27 o
  10   6   2        232.94        210.69        14.44 o
  11   6   2        200.92        194.63        15.54 o
 -10   7   2         30.31         18.37        14.16 o
  -9   7   2         20.48         15.88        12.97 o
  -8   7   2         10.83          0.97        11.80 o
  -7   7   2          0.21         -9.24         9.24 o
  -6   7   2          4.83         -0.52         9.16 o
  -5   7   2         24.65         27.99         7.51 o
  -4   7   2         24.59         22.61         7.76 o
  -3   7   2          7.36         11.11         6.93 o
  -2   7   2          0.63          5.59         7.09 o
  -1   7   2         56.15         74.94         7.26 o
   0   7   2         11.92          2.57         6.14 o
   1   7   2        184.75        170.51        11.95 o
   2   7   2        873.22        916.65        19.01 o
   3   7   2          8.28         10.20         7.70 o
   4   7   2       1196.66       1229.44        39.35 o
   5   7   2       1307.47       1326.40        50.98 o
   6   7   2        271.30        286.73        15.14 o
   7   7   2        287.59        263.62        13.52 o
   8   7   2          1.67        -10.42        12.14 o
   9   7   2        564.85        567.97        18.70 o
  10   7   2         11.77         -2.16        15.03 o
  -8   8   2          1.34         -6.54        13.14 o
  -7   8   2         21.38         19.89        13.07 o
  -6   8   2        102.42        111.29        12.17 o
  -5   8   2        138.45        120.70        10.49 o
  -4   8   2        225.01        214.77        11.90 o
  -3   8   2        563.21        560.44        17.08 o
  -2   8   2         17.76         13.46         8.64 o
  -1   8   2         60.48         70.37         8.63 o
   0   8   2         31.34         27.23         8.38 o
   1   8   2        245.00        256.73        10.87 o
   2   8   2        266.38        305.92        12.12 o
   3   8   2        132.94        137.29        10.87 o
   4   8   2        109.23        104.98        10.38 o
   5   8   2         97.42        101.12        10.57 o
   6   8   2         11.25         12.11        10.94 o
   7   8   2        186.07        176.84        47.03 o
   8   8   2        146.71        133.54        16.90 o
  -6   9   2         13.44         20.26        13.99 o
  -5   9   2         33.98         46.31        13.74 o
  -4   9   2          4.01          3.98        12.27 o
  -3   9   2        207.63        208.76        13.14 o
  -2   9   2         62.86         53.70        12.60 o
  -1   9   2        478.42        481.64        18.61 o
   0   9   2        205.23        237.33        12.47 o
   1   9   2         11.42          1.14        12.75 o
   2   9   2        695.02        743.38        28.05 o
   3   9   2        337.78        335.95        14.43 o
   4   9   2       1563.66       1647.98        37.13 o
   5   9   2        100.52         82.86        13.81 o
   6   9   2        243.75        217.86        21.39 o
  -2  10   2        175.04        144.78        14.74 o
  -1  10   2        583.40        611.17        24.05 o
   0  10   2          5.96         10.84        14.78 o
   1  10   2        949.78        914.84        24.11 o
   2  10   2        328.15        302.27        18.47 o
 -14   1   3          2.22          2.06        14.78 o
 -13   1   3        235.42        230.08        16.10 o
 -12   1   3         64.54         54.70        10.41 o
 -11   1   3          6.83          8.72         9.45 o
 -10   1   3        546.17        564.31        15.14 o
  -9   1   3        273.97        266.24         9.58 o
  -8   1   3        326.10        334.39         9.73 o
  -7   1   3         92.23        104.90         5.87 o
  -6   1   3       3232.24       3118.56        72.72 o
  -5   1   3       2777.75       2781.29        84.64 o
  -4   1   3      14210.17      15142.21       200.08 o
  -3   1   3       7709.75       7081.19       170.65 o
  -2   1   3      12006.03      12084.96       138.64 o
  -1   1   3       7721.92       7141.98       202.99 o
   0   1   3       6423.73       5716.81       116.42 o
   1   1   3       6621.89       5890.39        67.91 o
   2   1   3      19142.99      21324.66       340.61 o
   3   1   3       1125.03        995.16        14.51 o
   4   1   3       6154.66       5885.52        88.96 o
   5   1   3       1193.08       1057.72        20.42 o
   6   1   3       4377.74       4495.78        80.44 o
   7   1   3       5448.45       5834.92       147.61 o
   8   1   3        142.58        156.56         6.99 o
   9   1   3       2015.90       2209.38        56.73 o
  10   1   3       2772.61       2915.10        46.24 o
  11   1   3        552.12        550.90        30.29 o
  12   1   3       1466.09       1548.23        34.11 o
  13   1   3          3.28         -3.62        12.45 o
 -13   2   3        302.45        291.07        15.23 o
 -12   2   3        180.22        157.33        12.65 o
 -11   2   3       1483.02       1585.40        29.88 o
 -10   2   3         11.54         17.53         8.73 o
  -9   2   3       3367.18       3579.32        66.51 o
  -8   2   3        591.67        612.27        13.34 o
  -7   2   3       1660.16       1837.69        36.81 o
  -6   2   3       5584.63       5595.90       121.38 o
  -5   2   3        153.12        181.13         5.80 o
  -4   2   3       3570.39       3314.99       123.46 o
  -3   2   3        797.89        729.19        20.77 o
  -2   2   3         45.47         35.15         3.37 o
  -1   2   3       8630.53       7849.28       110.50 o
   0   2   3        317.95        282.60        10.13 o
   1   2   3       1054.96       1116.63        21.77 o
   2   2   3        132.94        146.49         8.42 o
   3   2   3        317.48        247.08         6.69 o
   4   2   3          0.38          2.56         2.46 o
   5   2   3        158.65        126.37         5.30 o
   6   2   3        401.69        422.81         8.90 o
   7   2   3        636.38        653.33        12.32 o
   8   2   3         19.23         20.25         5.10 o
   9   2   3       1338.97       1411.95        38.13 o
  10   2   3        183.41        175.73         9.40 o
  11   2   3          3.03         -7.81         9.91 o
  12   2   3       2874.35       2884.80        48.71 o
  13   2   3         25.58         38.84        14.15 o
 -13   3   3         45.80         37.79        14.85 o
 -12   3   3        187.42        191.97        13.82 o
 -11   3   3        114.78        131.50        10.75 o
 -10   3   3       1138.67       1201.40        30.99 o
  -9   3   3         71.53         90.40         8.16 o
  -8   3   3          3.72          7.38         7.07 o
  -7   3   3       1397.69       1466.64        25.96 o
  -6   3   3         75.69         67.83         5.44 o
  -5   3   3       1450.57       1462.39        91.58 o
  -4   3   3         56.73         62.55         4.86 o
  -3   3   3          9.81          8.30         3.65 o
  -2   3   3         16.48         26.08         3.58 o
  -1   3   3       1019.79        882.02        14.04 o
   0   3   3        517.68        441.62        11.26 o
   1   3   3         24.47         27.24         3.32 o
   2   3   3       5198.83       4789.92        84.91 o
   3   3   3         37.28         37.86         3.24 o
   5   3   3       1686.10       1755.61        25.99 o
   6   3   3        193.69        181.30         6.07 o
   7   3   3        554.38        560.97        12.23 o
   8   3   3       1158.78       1273.61        43.79 o
   9   3   3        149.49        162.33        10.44 o
  10   3   3        158.91        145.54         9.79 o
  11   3   3        418.84        425.63        17.90 o
  12   3   3         23.56          9.42        13.23 o
  13   3   3        450.78        396.24        21.31 o
 -12   4   3          2.60          3.26        13.76 o
 -11   4   3          4.12         -3.66         9.82 o
 -10   4   3         18.50         15.31         9.51 o
  -9   4   3         37.66         36.00         8.69 o
  -8   4   3         93.97         96.15         7.37 o
  -7   4   3        255.86        249.30         9.00 o
  -6   4   3        401.48        382.78        13.45 o
  -5   4   3       1799.98       1735.27        49.19 o
  -4   4   3         29.53         30.11         5.01 o
  -3   4   3         50.87         60.70         4.79 o
  -2   4   3       1837.21       1554.82        22.84 o
  -1   4   3       1895.82       1880.50        29.82 o
   0   4   3       5371.70       5300.70        78.75 o
   1   4   3          4.75         -0.03         3.68 o
   2   4   3        199.18        222.66        37.39 o
   3   4   3      19302.05      20748.24       524.87 o
   4   4   3        110.45         98.98         5.41 o
   5   4   3       5335.76       5543.11       146.42 o
   6   4   3       1108.07       1132.18        28.60 o
   7   4   3        209.48        206.12         7.52 o
   8   4   3       1322.79       1417.94        48.05 o
   9   4   3         28.22         28.12         7.31 o
  10   4   3          5.06          2.13         9.98 o
  11   4   3        884.16        899.18        26.75 o
  12   4   3         67.92         70.45        16.14 o
 -12   5   3         71.98         79.37        16.08 o
 -11   5   3         32.76         31.29        11.69 o
 -10   5   3        770.26        827.61        20.03 o
  -9   5   3          0.97         -3.13         9.46 o
  -8   5   3          6.24          6.57         6.95 o
  -7   5   3        665.83        724.68        23.12 o
  -6   5   3        359.78        337.96        10.11 o
  -5   5   3        361.42        367.47        15.46 o
  -4   5   3        357.70        358.34         9.22 o
  -3   5   3         62.03         78.08         6.21 o
  -2   5   3       2680.65       2495.41        34.97 o
  -1   5   3        523.00        535.30        11.03 o
   0   5   3        889.58        937.93        18.62 o
   1   5   3       2062.55       1986.40        30.12 o
   2   5   3        700.34        751.05        18.85 o
   3   5   3       1338.72       1352.17        37.32 o
   4   5   3         15.54         15.79         5.25 o
   5   5   3       2158.73       2204.40        66.77 o
   6   5   3        158.61        158.23         8.43 o
   7   5   3         95.77         98.96         8.46 o
   8   5   3        246.92        270.18        14.62 o
   9   5   3          2.72          0.61         9.69 o
  10   5   3          5.78          2.23        10.85 o
  11   5   3          2.31         13.73        12.10 o
  12   5   3         64.36         66.52        15.84 o
 -11   6   3        214.34        182.00        15.83 o
 -10   6   3         19.24         11.30        12.26 o
  -9   6   3        266.95        283.99        13.31 o
  -8   6   3        218.32        210.44        21.93 o
  -7   6   3        438.66        454.17        16.63 o
  -6   6   3          5.87         13.27         6.97 o
  -5   6   3        192.10        185.71         9.95 o
  -4   6   3       1118.90       1187.78        20.40 o
  -3   6   3         44.84         32.00         5.79 o
  -2   6   3       2082.42       2150.14        35.19 o
  -1   6   3         11.48          8.83         5.00 o
   0   6   3        178.84        170.50         6.84 o
   1   6   3       1986.19       1971.34        37.16 o
   2   6   3        430.95        411.55        10.59 o
   3   6   3          6.96          8.92         5.58 o
   4   6   3       1279.31       1388.55        38.81 o
   5   6   3        652.74        691.93        22.47 o
   6   6   3        204.79        208.56        10.59 o
   7   6   3        317.45        314.98        12.55 o
   8   6   3        319.78        364.85        12.64 o
   9   6   3        368.80        334.51        15.09 o
  10   6   3        888.85        875.62        31.71 o
  11   6   3          0.68         -3.65        14.24 o
 -10   7   3        545.70        489.32        28.84 o
  -9   7   3         76.76         60.25        15.70 o
  -8   7   3       1950.05       1939.90        40.63 o
  -7   7   3        482.64        487.93        16.71 o
  -6   7   3         82.20         94.56        10.83 o
  -5   7   3       1376.96       1419.07        49.08 o
  -4   7   3        637.32        640.74        16.60 o
  -3   7   3       3604.92       3895.19        98.17 o
  -2   7   3        733.84        738.78        17.01 o
  -1   7   3        352.14        367.91        10.54 o
   0   7   3       1428.16       1407.27        25.89 o
   1   7   3         23.87         30.87         7.02 o
   2   7   3        353.50        376.81        10.89 o
   3   7   3          0.50         -1.60         6.76 o
   4   7   3          4.66         10.06         6.81 o
   5   7   3        676.30        680.50        17.26 o
   6   7   3        411.77        412.10        13.30 o
   7   7   3         35.89         45.35        11.13 o
   8   7   3          0.31          3.34        11.55 o
   9   7   3       1824.09       1871.20        62.92 o
  10   7   3        207.09        193.17        16.41 o
  -8   8   3        205.45        192.29        16.82 o
  -7   8   3         57.83         85.55        13.41 o
  -6   8   3         25.96         27.44        10.05 o
  -5   8   3         53.13         59.12        10.60 o
  -4   8   3        245.42        251.25        14.40 o
  -3   8   3         74.13         51.02         9.12 o
  -2   8   3        826.49        893.61        18.77 o
  -1   8   3          4.80         10.59         8.01 o
   0   8   3        181.80        196.96        10.12 o
   1   8   3        214.28        225.54        11.05 o
   2   8   3        800.09        832.43        19.43 o
   3   8   3         93.27         88.88         9.83 o
   4   8   3        387.08        392.87        14.25 o
   5   8   3        855.47        876.16        43.30 o
   6   8   3        117.13        103.40        12.42 o
   7   8   3         61.87         84.85        13.78 o
   8   8   3        104.45         68.50        16.21 o
  -6   9   3         56.42         54.01        15.23 o
  -5   9   3         47.92         50.29        13.67 o
  -4   9   3         66.28         66.00        11.89 o
  -3   9   3        420.52        415.40        17.42 o
  -2   9   3        383.92        405.70        15.42 o
  -1   9   3          0.54         -5.46        11.08 o
   0   9   3        117.76        109.85        17.21 o
   1   9   3        219.05        233.21        16.65 o
   2   9   3        404.66        370.50        15.04 o
   3   9   3        179.58        169.01        12.77 o
   4   9   3         46.75         34.03        13.00 o
   5   9   3        294.05        268.22        14.60 o
   6   9   3        511.79        502.53        61.88 o
  -2  10   3        119.81        101.65        13.43 o
  -1  10   3        167.95        125.37        14.44 o
   0  10   3          5.74         10.79        12.83 o
   1  10   3         30.68         39.71        13.83 o
   2  10   3        453.66        420.02        19.73 o
 -14   0   4        242.64        187.14        34.26 o
 -13   0   4         22.18         -0.97        16.70 o
 -12   0   4         34.28         25.50        17.53 o
 -11   0   4        491.45        470.84        21.19 o
 -10   0   4        326.08        340.26        18.00 o
  -9   0   4        164.14        189.71        11.79 o
  -8   0   4       2220.05       2192.61        46.50 o
  -7   0   4         89.80        111.32         9.61 o
  -6   0   4       2555.60       2626.29        52.54 o
  -5   0   4       5057.12       4735.51        85.79 o
  -4   0   4       1062.85       1059.22        24.38 o
  -3   0   4       3186.64       2758.48        59.45 o
  -2   0   4       1245.12       1148.57        50.60 o
  -1   0   4        108.28         81.37         3.84 o
   0   0   4      19570.46      21279.47       682.29 o
   1   0   4        175.29        147.73         4.29 o
   3   0   4       4738.07       4511.39       169.13 o
   4   0   4        678.80        605.62        14.17 o
   6   0   4        916.96        897.02        26.73 o
   7   0   4       6431.88       6920.88       123.52 o
   8   0   4         39.41         39.63         6.68 o
   9   0   4       3047.75       3281.72        67.32 o
  10   0   4        276.72        303.35        15.90 o
  11   0   4        338.06        397.50        32.06 o
  12   0   4       1883.12       1928.27        52.98 o
  13   0   4        101.33        110.90        22.90 o
 -14   1   4        107.59         96.36        15.60 o
 -13   1   4        268.74        274.52        15.59 o
 -12   1   4        722.43        735.39        22.97 o
 -11   1   4         50.75         45.07         9.13 o
 -10   1   4       3838.88       3966.53        58.62 o
  -9   1   4        193.53        177.53         9.07 o
  -8   1   4        126.29        157.59         7.36 o
  -7   1   4        616.08        572.16        15.62 o
  -6   1   4        164.71        154.68         9.12 o
  -5   1   4       7351.98       7206.37        99.82 o
  -4   1   4       2895.56       2541.81        37.15 o
  -3   1   4         44.65         31.39         4.09 o
  -2   1   4       5564.46       4786.50        63.78 o
  -1   1   4        252.52        150.82         9.07 o
   0   1   4        110.74         69.71         2.24 o
   1   1   4       2041.19       1827.29        23.37 o
   2   1   4          7.32         11.46         2.02 o
   3   1   4        165.86        144.77         3.53 o
   4   1   4       5053.73       4578.37        67.57 o
   5   1   4         15.84         41.83         3.38 o
   6   1   4       2865.95       2859.26        38.53 o
   7   1   4       2611.79       2790.79        38.69 o
   8   1   4       3072.80       3246.99        45.33 o
   9   1   4        365.19        369.74        11.09 o
  10   1   4        471.76        505.72        13.89 o
  11   1   4         80.38         81.89         9.64 o
  12   1   4         68.76         70.21        10.87 o
  13   1   4        826.24        795.93        22.90 o
 -13   2   4         78.59         86.44        13.82 o
 -12   2   4        605.31        615.15        18.47 o
 -11   2   4       1192.30       1164.88        25.65 o
 -10   2   4        151.85        165.90         9.47 o
  -9   2   4       2296.16       2355.24        36.79 o
  -8   2   4        454.88        419.03        10.80 o
  -7   2   4        973.55       1068.68        39.22 o
  -6   2   4       4122.37       4206.17        57.63 o
  -5   2   4       1460.46       1364.37        21.08 o
  -4   2   4       1951.01       1915.91        34.63 o
  -3   2   4        200.89        230.84         6.10 o
  -2   2   4       1976.22       1828.10        40.31 o
  -1   2   4         52.24         46.84         4.46 o
   1   2   4         57.87         45.66         2.81 o
   2   2   4       9632.86       9647.56       194.70 o
   3   2   4      14319.19      15528.39       310.49 o
   4   2   4         67.08         71.26         3.76 o
   5   2   4        609.32        587.54        10.41 o
   6   2   4       1469.15       1614.26        37.79 o
   7   2   4         12.70         23.58         4.65 o
   8   2   4       3376.36       3552.74        89.27 o
   9   2   4         15.14         16.55         6.08 o
  10   2   4          1.32         -1.32         7.22 o
  11   2   4         35.80         33.67         9.67 o
  12   2   4         43.82         50.31        11.51 o
  13   2   4        270.72        270.18        19.24 o
 -13   3   4        164.70        133.48        16.55 o
 -12   3   4        639.43        635.49        20.64 o
 -11   3   4        190.30        180.94        11.92 o
 -10   3   4        340.67        361.48        13.35 o
  -9   3   4        420.27        406.78        14.66 o
  -8   3   4       1028.93       1022.08        23.32 o
  -7   3   4        766.52        779.77        16.92 o
  -6   3   4        305.62        312.65        17.10 o
  -5   3   4          4.79          6.34         4.25 o
  -4   3   4       2369.34       2298.73        31.36 o
  -3   3   4        497.93        443.86        10.34 o
  -2   3   4         38.43         50.45         4.07 o
  -1   3   4       2117.44       2043.91        38.78 o
   0   3   4       7850.71       7852.62       118.66 o
   1   3   4        248.60        234.75        15.99 o
   2   3   4        112.42        107.02         5.62 o
   3   3   4       2802.78       2774.67        36.26 o
   4   3   4        862.05        820.43        13.79 o
   5   3   4       2396.98       2540.11        47.44 o
   6   3   4        867.85        809.92        14.45 o
   7   3   4         24.44         25.38         7.03 o
   8   3   4         50.31         45.15         5.53 o
   9   3   4        149.09        134.13         8.17 o
  10   3   4        107.63         97.93         8.96 o
  11   3   4        957.94        972.39        22.92 o
  12   3   4         48.91         33.43        15.06 o
  13   3   4          0.33          8.30        17.09 o
 -12   4   4        575.79        607.33        18.79 o
 -11   4   4          3.29          0.48        11.28 o
 -10   4   4       1017.13       1103.02        22.30 o
  -9   4   4       1652.78       1789.16        29.64 o
  -8   4   4          2.12          1.01         6.51 o
  -7   4   4       5935.79       6090.96        81.80 o
  -6   4   4         68.97         76.50         6.03 o
  -5   4   4        855.42        848.48        27.67 o
  -4   4   4       4545.12       4434.01        64.06 o
  -3   4   4        237.00        205.09         7.08 o
  -2   4   4       9624.54       9722.90       151.34 o
  -1   4   4        476.45        554.74        10.78 o
   0   4   4       2126.70       2066.19        36.09 o
   1   4   4      11387.06      11559.06       197.87 o
   2   4   4       4649.17       4594.85       189.12 o
   3   4   4       6277.21       6116.69       102.81 o
   4   4   4       1689.24       1672.96        66.66 o
   5   4   4       3333.03       3507.89        49.20 o
   6   4   4       3324.56       3397.69        46.81 o
   7   4   4          8.54          5.08         5.81 o
   8   4   4        339.34        354.42        10.38 o
   9   4   4        823.35        884.47        17.67 o
  10   4   4        564.82        592.74        14.77 o
  11   4   4        350.92        341.73        14.77 o
  12   4   4         34.82         27.57        14.06 o
 -12   5   4        213.52        202.72        15.87 o
 -11   5   4        164.38        166.78        12.77 o
 -10   5   4         33.19         27.25        10.20 o
  -9   5   4        120.84        102.31        10.43 o
  -8   5   4        447.17        465.91        15.53 o
  -7   5   4        103.38         99.97         7.62 o
  -6   5   4        739.83        803.41        16.28 o
  -5   5   4         26.99         25.03         6.11 o
  -4   5   4        963.10        969.29        16.84 o
  -3   5   4       4508.43       4803.30        66.01 o
  -2   5   4        968.78        934.07        16.56 o
  -1   5   4        545.88        484.63        11.27 o
   0   5   4        904.53        918.94        16.49 o
   1   5   4       1592.82       1556.19        24.88 o
   2   5   4        927.86        905.76        25.42 o
   3   5   4       5216.98       5537.04       291.14 o
   4   5   4       1037.93       1122.61        28.98 o
   5   5   4         93.33         99.83         6.40 o
   6   5   4       1784.16       1926.41        36.28 o
   7   5   4        252.69        256.10         9.33 o
   8   5   4        903.47        980.52        18.93 o
   9   5   4        222.12        256.51        11.90 o
  10   5   4        697.43        727.85        20.09 o
  11   5   4        700.42        644.71        22.17 o
 -11   6   4        312.91        287.11        16.75 o
 -10   6   4        264.55        229.59        14.74 o
  -9   6   4        543.74        552.46        16.09 o
  -8   6   4        800.92        827.87        24.37 o
  -7   6   4        430.27        434.95        14.15 o
  -6   6   4         42.18         34.04         7.84 o
  -5   6   4        646.19        642.56        20.63 o
  -4   6   4        122.78        120.53         7.28 o
  -3   6   4         63.35         51.24         6.33 o
  -2   6   4        893.58        879.29        17.94 o
  -1   6   4        278.16        310.47        10.26 o
   0   6   4        215.64        235.11         8.27 o
   1   6   4        109.13        103.64         6.70 o
   2   6   4        734.27        727.83        14.74 o
   3   6   4         11.32          1.72         5.61 o
   4   6   4       3564.99       3922.28        80.94 o
   5   6   4        170.44        181.34         8.25 o
   6   6   4       1883.28       1849.97        53.09 o
   7   6   4       1539.94       1656.42        30.17 o
   8   6   4          0.21          2.97        10.41 o
   9   6   4       2398.72       2489.85        41.94 o
  10   6   4       1577.74       1626.55        30.77 o
  11   6   4        184.22        154.10        17.88 o
 -10   7   4         18.06         15.90        17.20 o
  -9   7   4         59.43         43.15        11.23 o
  -8   7   4       1262.76       1217.02        26.63 o
  -7   7   4         16.90         14.37        11.09 o
  -6   7   4        549.05        606.18        22.09 o
  -5   7   4        157.86        131.02         9.47 o
  -4   7   4        152.65        154.42         9.89 o
  -3   7   4       4277.30       4399.90        59.95 o
  -2   7   4          2.88          6.01         7.76 o
  -1   7   4        371.37        364.55        10.86 o
   0   7   4       1009.53       1097.85        20.62 o
   1   7   4        758.55        802.39        16.75 o
   2   7   4        994.67       1039.16        19.95 o
   3   7   4        585.56        569.95        17.08 o
   4   7   4        980.57        981.51        28.45 o
   5   7   4       1292.21       1381.11        33.56 o
   6   7   4         14.24         23.76         8.76 o
   7   7   4        468.58        452.29        17.62 o
   8   7   4        204.31        203.12        14.43 o
   9   7   4         26.23         22.28        14.02 o
  -8   8   4         14.21         10.44        14.78 o
  -7   8   4          1.30         14.36        11.95 o
  -6   8   4         16.26         13.35        12.32 o
  -5   8   4         15.15         11.14         9.68 o
  -4   8   4          6.75         13.48         9.18 o
  -3   8   4        448.06        452.98        14.51 o
  -2   8   4          0.07          5.06         8.04 o
  -1   8   4          7.11          6.58         8.39 o
   0   8   4         42.24         37.69        10.13 o
   1   8   4        415.78        438.22        13.17 o
   2   8   4         51.68         69.58        11.14 o
   3   8   4        132.35        128.24        10.08 o
   4   8   4         81.87         95.85         9.83 o
   5   8   4         89.07         69.84        12.42 o
   6   8   4        263.82        276.97        68.57 o
   7   8   4         59.41         38.68        13.91 o
   8   8   4        176.31        178.38        16.76 o
  -6   9   4       1368.87       1344.90        27.93 o
  -5   9   4        330.19        315.79        15.89 o
  -4   9   4        638.43        679.92        20.58 o
  -3   9   4        674.76        741.69        19.69 o
  -2   9   4         67.50         60.17        11.42 o
  -1   9   4       2744.34       2970.73        52.14 o
   0   9   4        266.90        266.13        13.90 o
   1   9   4        543.61        588.45        17.53 o
   2   9   4       2196.12       2317.55        57.88 o
   3   9   4         15.37          6.88        11.97 o
   4   9   4        948.36        995.41        52.35 o
   5   9   4         46.10         37.51        14.32 o
   6   9   4        136.71        106.81        14.94 o
  -2  10   4        535.10        511.45        20.59 o
  -1  10   4         94.65         86.22        14.38 o
   0  10   4        310.04        290.70        17.49 o
   1  10   4        218.52        184.21        16.37 o
   2  10   4        524.86        466.54        28.43 o
 -13   1   5       1294.89       1288.53        27.16 o
 -12   1   5         42.54         40.51        10.65 o
 -11   1   5       1895.61       2004.97        34.28 o
 -10   1   5        149.95        176.83        10.32 o
  -9   1   5       1445.58       1605.01        27.06 o
  -8   1   5       2278.91       2292.45        37.97 o
  -7   1   5         11.09          9.65         4.74 o
  -6   1   5       5272.58       5347.22        71.25 o
  -5   1   5       2859.24       2549.09        35.28 o
  -4   1   5       5107.20       4908.37        79.31 o
  -3   1   5       3631.62       3265.64        48.59 o
  -2   1   5        860.42        756.97        14.69 o
  -1   1   5       1970.78       1696.59        26.12 o
   0   1   5      14174.11      14421.63       207.75 o
   1   1   5         88.45         72.02         2.06 o
   2   1   5         35.64         27.14         3.30 o
   3   1   5       1368.33       1293.18        33.55 o
   4   1   5       1169.29       1297.01        22.98 o
   5   1   5        184.83        184.70         4.89 o
   6   1   5          0.31          1.24         2.99 o
   7   1   5       3544.51       3610.14        56.42 o
   8   1   5        192.59        218.39         7.34 o
   9   1   5        979.74        942.47        17.87 o
  10   1   5        511.82        518.45        13.50 o
  11   1   5         83.98         81.85        10.93 o
  12   1   5        215.42        208.44        12.69 o
  13   1   5        121.69        105.65        15.50 o
 -13   2   5        110.71         91.06        12.90 o
 -12   2   5        207.07        167.23        11.84 o
 -11   2   5          0.82          8.66         9.96 o
 -10   2   5        438.67        450.16        15.41 o
  -9   2   5        455.44        456.22        13.40 o
  -8   2   5       2053.23       2288.96        50.07 o
  -7   2   5         60.26         60.32         7.21 o
  -6   2   5       2231.74       2413.07        36.13 o
  -5   2   5       2177.97       2088.21        42.30 o
  -4   2   5        593.28        566.27        10.78 o
  -3   2   5       6265.07       5824.19        71.09 o
  -2   2   5        259.76        225.18         5.59 o
  -1   2   5       6263.83       5654.07       179.32 o
   0   2   5      12623.67      12200.56       248.40 o
   1   2   5       6617.95       6318.92       123.81 o
   2   2   5      21720.32      23856.17       345.60 o
   3   2   5        119.25        111.04         4.09 o
   4   2   5      11804.59      12190.09       245.59 o
   5   2   5       3207.64       3154.64        47.32 o
   6   2   5       1229.71       1145.03        18.17 o
   7   2   5       4741.19       5078.81        93.05 o
   8   2   5        127.34        119.62         6.12 o
   9   2   5        582.94        604.49        20.62 o
  10   2   5        334.99        362.17        13.47 o
  11   2   5        935.25        993.35        21.89 o
  12   2   5         98.26        103.04        14.72 o
  13   2   5        312.53        267.76        18.88 o
 -13   3   5        132.77        139.51        14.80 o
 -12   3   5          9.56          7.07        12.00 o
 -11   3   5        339.10        324.83        14.97 o
 -10   3   5         78.14         88.02         8.71 o
  -9   3   5        649.89        697.78        16.83 o
  -8   3   5        363.95        378.93        11.21 o
  -7   3   5       1583.31       1531.88        23.94 o
  -6   3   5        476.44        471.70        18.28 o
  -5   3   5        650.13        641.11        22.43 o
  -4   3   5       3162.72       2925.63        38.95 o
  -3   3   5       3175.07       3256.25        44.38 o
  -2   3   5       7523.64       7429.13        90.05 o
  -1   3   5       1948.38       1816.36        37.13 o
   0   3   5       6816.91       6979.46       370.76 o
   1   3   5      19015.55      20020.41       438.27 o
   2   3   5       2893.91       2740.66        43.51 o
   3   3   5       6549.50       6534.27        79.45 o
   4   3   5        548.00        542.40         9.88 o
   5   3   5       2263.63       2184.51        30.65 o
   6   3   5       1105.23       1147.85        18.92 o
   7   3   5        724.34        772.73        31.41 o
   8   3   5       1155.15       1214.87        21.80 o
   9   3   5          0.11          0.67         6.67 o
  10   3   5       2299.38       2315.55        61.61 o
  11   3   5         60.24         60.60        11.42 o
  12   3   5        295.88        289.71        16.70 o
  13   3   5        240.73        224.94        17.49 o
 -12   4   5        189.24        196.48        14.64 o
 -11   4   5         30.87         31.43        10.42 o
 -10   4   5        244.79        265.88        13.84 o
  -9   4   5       1458.77       1489.29        26.67 o
  -8   4   5        561.88        579.04        13.65 o
  -7   4   5        670.47        674.04        52.08 o
  -6   4   5          4.32         -2.74         5.72 o
  -5   4   5       2908.74       3091.00       104.70 o
  -4   4   5       2383.37       2298.79        33.33 o
  -3   4   5        258.41        212.38         6.67 o
  -2   4   5        632.27        578.54        14.74 o
  -1   4   5         46.54         43.17         4.88 o
   0   4   5          6.11          3.45         3.40 o
   1   4   5        994.21       1089.99        33.45 o
   2   4   5       1227.24       1335.43        34.27 o
   3   4   5        101.53         98.03         4.79 o
   4   4   5        815.30        865.14        14.95 o
   5   4   5       1144.46       1220.18        32.55 o
   6   4   5        982.09       1027.43        18.43 o
   7   4   5         55.16         38.71         6.45 o
   8   4   5         10.80         13.20         6.26 o
   9   4   5         69.65         86.65         8.74 o
  10   4   5        136.71        148.38        13.00 o
  11   4   5       1179.67       1245.10        28.39 o
  12   4   5         44.41         54.93        15.50 o
 -12   5   5        316.64        288.93        22.18 o
 -11   5   5        103.61         84.13        13.06 o
 -10   5   5        293.88        296.00        15.10 o
  -9   5   5        337.56        297.48        11.87 o
  -8   5   5        317.70        304.54        16.51 o
  -7   5   5          8.01         -2.80         6.85 o
  -6   5   5        130.22        128.22         8.45 o
  -5   5   5        374.24        388.75        10.87 o
  -4   5   5        107.82         95.67         6.35 o
  -3   5   5          1.61         -0.07         4.80 o
  -2   5   5         18.40          5.44         4.58 o
  -1   5   5        811.08        842.11        15.83 o
   0   5   5        595.46        610.90        12.27 o
   1   5   5         55.00         45.79         4.77 o
   2   5   5         37.92         26.21         4.67 o
   3   5   5        869.47        853.38        26.19 o
   4   5   5          4.90          7.95         4.23 o
   5   5   5          1.55          1.96         4.63 o
   6   5   5        583.43        628.11        14.62 o
   7   5   5        214.85        214.25        11.34 o
   8   5   5         48.53         56.86         8.06 o
   9   5   5        706.57        788.68        18.12 o
  10   5   5         91.35         96.53        10.84 o
  11   5   5          2.55         10.40        12.11 o
 -11   6   5         10.11          5.77        13.95 o
 -10   6   5        505.66        463.50        26.13 o
  -9   6   5         97.84         61.07        23.66 o
  -8   6   5          4.22          2.89         9.09 o
  -7   6   5        649.08        698.68        19.17 o
  -6   6   5         36.35         34.73         7.97 o
  -5   6   5        229.08        252.04         9.72 o
  -4   6   5          1.25          9.14         6.48 o
  -3   6   5        425.53        442.45        11.90 o
  -2   6   5       1140.69       1146.27        23.71 o
  -1   6   5        640.53        634.45        13.71 o
   0   6   5        150.44        165.26         7.55 o
   1   6   5        609.38        624.12        13.81 o
   2   6   5          1.27         -1.92         5.42 o
   3   6   5          5.10          2.32         6.22 o
   4   6   5        161.50        162.11         7.97 o
   5   6   5        101.16         99.63         7.43 o
   6   6   5        576.76        595.23        26.66 o
   7   6   5        104.82        113.30         8.72 o
   8   6   5        452.21        481.43        14.91 o
   9   6   5        463.26        484.01        15.28 o
  10   6   5          0.17          3.28        13.69 o
 -10   7   5        112.17         89.03        19.10 o
  -9   7   5        187.73        167.61        14.19 o
  -8   7   5        303.32        281.14        13.85 o
  -7   7   5          1.28         -2.67        11.12 o
  -6   7   5       1620.82       1751.26        32.40 o
  -5   7   5        146.91        138.54         9.81 o
  -4   7   5         73.35         85.94         8.78 o
  -3   7   5        817.48        809.68        22.06 o
  -2   7   5        537.52        548.57        13.63 o
  -1   7   5        453.87        470.81        13.20 o
   0   7   5        190.09        205.83        10.53 o
   1   7   5        125.40        128.98         7.96 o
   2   7   5        176.03        157.20         8.87 o
   3   7   5        703.58        746.46        29.64 o
   4   7   5         52.25         55.57        11.91 o
   5   7   5         14.00         14.79         7.22 o
   6   7   5        177.32        170.38        10.14 o
   7   7   5          5.33          5.54         9.24 o
   8   7   5        340.67        363.36        16.09 o
   9   7   5          4.87         -0.54        12.71 o
  -8   8   5        132.02        127.32        16.00 o
  -7   8   5        527.93        514.21        19.07 o
  -6   8   5        307.66        316.90        14.85 o
  -5   8   5        253.35        272.77        13.31 o
  -4   8   5         36.73         49.81         9.67 o
  -3   8   5        767.39        793.11        19.61 o
  -2   8   5        599.55        652.28        16.97 o
  -1   8   5       2469.19       2559.65        51.28 o
   0   8   5         50.22         50.98         9.98 o
   1   8   5         31.13         27.45         9.36 o
   2   8   5        510.28        526.69        14.50 o
   3   8   5         15.81         14.59         9.35 o
   4   8   5       1369.71       1501.86        38.18 o
   5   8   5         46.31         62.45        10.61 o
   6   8   5        236.01        242.21        21.11 o
   7   8   5        208.24        239.50        18.43 o
   8   8   5        194.88        204.58        22.22 o
  -6   9   5        270.42        280.18        16.79 o
  -5   9   5        214.24        212.75        16.01 o
  -4   9   5         93.42         75.91        12.53 o
  -3   9   5         10.76         12.50        10.11 o
  -2   9   5       1679.43       1597.20        30.73 o
  -1   9   5         33.01         33.58         9.92 o
   0   9   5        442.32        431.16        16.22 o
   1   9   5        232.45        234.48        14.19 o
   2   9   5         44.15         46.65        11.96 o
   3   9   5       1073.03       1111.97        60.63 o
   4   9   5         41.09         32.88        13.22 o
   5   9   5        286.59        247.31        17.86 o
   6   9   5        415.26        365.96        59.22 o
  -2  10   5        353.36        328.93        17.69 o
  -1  10   5         10.53         13.83        14.67 o
   0  10   5         17.23         11.93        13.67 o
   1  10   5        172.00        174.58        16.39 o
 -14   0   6        258.08        230.80        22.89 o
 -13   0   6        355.30        298.86        49.64 o
 -12   0   6        501.43        510.36        25.05 o
 -11   0   6        509.40        509.15        25.47 o
 -10   0   6          8.62         12.65        10.95 o
  -9   0   6         19.83         26.31         9.08 o
  -8   0   6        209.25        244.46        13.56 o
  -7   0   6        608.09        640.60        17.42 o
  -6   0   6         40.10         12.25         6.44 o
  -5   0   6        410.44        391.81        23.53 o
  -4   0   6         16.63         38.71         7.44 o
  -3   0   6      10694.24       9973.09       279.80 o
  -2   0   6       4452.04       3806.02        69.53 o
  -1   0   6        138.13         98.14         4.31 o
   0   0   6       4050.01       3877.17       118.42 o
   2   0   6       8960.67       8895.64       177.66 o
   3   0   6       9966.20       9065.22       152.47 o
   4   0   6       1548.86       1332.98        28.35 o
   5   0   6        741.59        757.77        17.58 o
   6   0   6      22637.30      24444.62       398.58 o
   7   0   6         27.69         26.11         6.62 o
   8   0   6      13271.79      14045.53       389.47 o
   9   0   6       2115.89       2314.92        53.32 o
  10   0   6        369.86        369.28        14.79 o
  11   0   6       4379.18       4852.73       147.50 o
  12   0   6        118.04        112.23        19.81 o
  13   0   6         30.80         49.92        24.53 o
 -13   1   6         30.86         33.66        12.62 o
 -12   1   6        980.04       1088.26        24.48 o
 -11   1   6        492.75        486.58        20.34 o
 -10   1   6        430.06        395.91        12.78 o
  -9   1   6          2.86          3.08         6.71 o
  -8   1   6        252.82        231.99         9.05 o
  -7   1   6       4287.27       4382.52        67.45 o
  -6   1   6         26.84         29.54         5.01 o
  -5   1   6         19.39         19.29         4.54 o
  -4   1   6       7469.26       7011.31       169.27 o
  -3   1   6          9.22         33.21         3.84 o
  -1   1   6        210.54        209.99         4.86 o
   1   1   6      23880.09      25876.09       412.00 o
   3   1   6        557.44        481.66        17.56 o
   4   1   6        203.27        207.25         4.54 o
   5   1   6       2431.52       2358.73        44.50 o
   6   1   6       2320.45       2426.42        33.24 o
   7   1   6       3371.09       3434.31       111.39 o
   8   1   6        512.95        495.04        10.33 o
   9   1   6        464.98        431.54        17.08 o
  10   1   6         12.19         11.46         7.33 o
  11   1   6        471.44        458.94        20.86 o
  12   1   6        228.97        233.03        14.31 o
  13   1   6          0.19         -1.71        16.64 o
 -13   2   6         89.39         93.15        13.28 o
 -12   2   6        410.92        361.52        25.74 o
 -11   2   6         81.75         92.59         9.54 o
 -10   2   6        212.22        188.77        15.21 o
  -9   2   6        985.58       1037.17        35.49 o
  -8   2   6        540.22        595.20        14.80 o
  -7   2   6        117.82        127.81         6.51 o
  -6   2   6         63.94         50.31        13.13 o
  -5   2   6        424.65        445.35        13.03 o
  -4   2   6       1804.60       1690.57        27.94 o
  -3   2   6       2413.91       2166.10        32.10 o
  -2   2   6          9.31          6.63         3.19 o
  -1   2   6        111.56         98.20         3.99 o
   1   2   6        888.60        912.71        14.61 o
   2   2   6      12196.21      12294.39       367.13 o
   3   2   6       2926.72       3184.72        42.45 o
   4   2   6        539.14        440.77         9.76 o
   5   2   6       1481.58       1431.52        29.43 o
   6   2   6        166.33        198.65         6.25 o
   7   2   6        612.49        622.50        11.91 o
   8   2   6         71.25         58.98         5.55 o
   9   2   6        975.89       1042.53        26.07 o
  10   2   6        185.31        176.05         9.60 o
  11   2   6          0.27         -8.38         9.61 o
  12   2   6       1643.96       1728.95        51.07 o
  13   2   6        145.13        142.01        16.79 o
 -13   3   6        126.52        117.89        14.66 o
 -12   3   6         62.78         63.33        14.25 o
 -11   3   6         82.41         83.12        10.54 o
 -10   3   6         91.42         96.47         9.28 o
  -9   3   6        460.26        473.15        14.60 o
  -8   3   6        218.09        219.90        10.66 o
  -7   3   6          1.45          5.33         6.09 o
  -6   3   6        909.43        847.89        19.64 o
  -5   3   6       1830.47       1798.37        72.13 o
  -4   3   6          0.44          1.00         4.10 o
  -3   3   6          2.97         11.36         4.22 o
  -2   3   6       1856.03       1864.27        53.95 o
  -1   3   6      10397.25      11492.45       281.32 o
   0   3   6        783.46        643.58        18.61 o
   1   3   6       1345.01       1436.53        32.23 o
   2   3   6          6.99          0.36         2.41 o
   3   3   6        614.55        535.82         9.08 o
   4   3   6        538.37        544.87         9.69 o
   5   3   6        627.15        670.58        11.95 o
   6   3   6         34.40         39.19         3.95 o
   7   3   6       3177.53       3381.85        76.86 o
   8   3   6         14.16         10.55         5.32 o
   9   3   6        117.06        123.31        11.17 o
  10   3   6        586.80        592.49        14.84 o
  11   3   6         41.73         44.37        10.23 o
  12   3   6          1.42         -3.17        12.50 o
 -12   4   6        429.21        434.49        16.91 o
 -11   4   6        380.81        372.82        15.42 o
 -10   4   6       1213.42       1260.97        32.41 o
  -9   4   6        199.20        198.32        10.03 o
  -8   4   6         50.66         40.90         8.06 o
  -7   4   6       1893.32       1913.10        56.52 o
  -6   4   6        767.14        747.36        15.46 o
  -5   4   6        332.93        315.85        11.64 o
  -4   4   6         54.86         51.85         6.82 o
  -3   4   6        237.80        282.71        15.39 o
  -2   4   6        370.91        342.43        10.84 o
  -1   4   6        711.77        667.58        16.09 o
   0   4   6         41.08         27.17         4.11 o
   1   4   6        688.06        739.84        24.57 o
   2   4   6          2.90         -1.64         4.03 o
   3   4   6          4.76          9.42         3.21 o
   4   4   6       1371.59       1339.17        21.36 o
   5   4   6        296.66        285.10         9.67 o
   6   4   6        285.24        253.21         8.07 o
   7   4   6          1.92          1.46         4.80 o
   8   4   6         79.17         86.75         6.52 o
   9   4   6        113.33        127.91        10.20 o
  10   4   6        883.14        949.17        21.73 o
  11   4   6         57.90         48.45        12.32 o
  12   4   6          0.06         -4.31        14.96 o
 -12   5   6        103.08        104.05        15.30 o
 -11   5   6        644.15        638.77        30.10 o
 -10   5   6        185.58        191.79        11.86 o
  -9   5   6        690.84        723.76        17.75 o
  -8   5   6         56.18         62.95         9.45 o
  -7   5   6        413.65        436.04        12.46 o
  -6   5   6       1344.65       1344.59        25.42 o
  -5   5   6       1268.44       1346.59        37.58 o
  -4   5   6        457.53        504.47        14.49 o
  -3   5   6        380.16        410.36        10.11 o
  -2   5   6       1982.69       1871.12        28.40 o
  -1   5   6        805.28        868.39        15.76 o
   0   5   6       3871.51       3900.97        90.31 o
   1   5   6        228.53        214.97         7.14 o
   2   5   6       1532.25       1590.47        41.01 o
   3   5   6        738.93        702.15        18.05 o
   4   5   6        380.98        408.38        10.12 o
   5   5   6       6108.60       6638.54       109.31 o
   6   5   6         53.85         42.11         5.18 o
   7   5   6        691.77        680.07        14.40 o
   8   5   6       2646.81       2806.52        79.19 o
   9   5   6       1021.85       1154.49        23.18 o
  10   5   6       1549.92       1576.21        29.66 o
  11   5   6         42.08         36.70        14.39 o
 -11   6   6         37.59         20.67        15.69 o
 -10   6   6        294.71        273.72        16.17 o
  -9   6   6        785.20        799.98        31.11 o
  -8   6   6       2166.25       2287.95        66.22 o
  -7   6   6          1.68         12.63         8.78 o
  -6   6   6       3265.73       3402.59        75.87 o
  -5   6   6        901.02        948.80        19.17 o
  -4   6   6       3006.22       3215.18        55.43 o
  -3   6   6       4075.43       4170.73        71.49 o
  -2   6   6        492.52        493.88        12.38 o
  -1   6   6       6126.00       6430.83       144.24 o
   0   6   6        886.57        921.77        22.11 o
   1   6   6        582.29        593.43        12.28 o
   2   6   6       1937.98       1948.65        34.89 o
   3   6   6        114.15        119.92         7.26 o
   4   6   6       3744.33       3887.62       102.33 o
   5   6   6          9.76         11.56         6.25 o
   6   6   6          2.46          5.40         7.55 o
   7   6   6        548.55        529.48        17.20 o
   8   6   6         73.66         74.18         9.67 o
   9   6   6       2506.78       2675.55        74.18 o
  10   6   6         22.30         12.23        15.24 o
 -10   7   6         67.98         66.69        14.85 o
  -9   7   6         73.41         62.47        13.57 o
  -8   7   6        790.01        791.72        25.78 o
  -7   7   6         43.33         32.94        10.50 o
  -6   7   6        278.77        279.42        13.24 o
  -5   7   6        112.39        108.87         8.97 o
  -4   7   6         11.48          8.06         7.95 o
  -3   7   6          4.98         -0.61         7.78 o
  -2   7   6          1.21          7.34         7.74 o
  -1   7   6        134.06        138.57         8.00 o
   0   7   6         22.66         20.29         6.50 o
   1   7   6         52.41         48.28         6.87 o
   2   7   6          4.74          5.68         7.55 o
   3   7   6         16.40          5.00         6.69 o
   4   7   6          5.39          9.74         8.19 o
   5   7   6        211.72        211.99        12.40 o
   6   7   6          0.12          3.50         8.17 o
   7   7   6        491.23        438.24        16.66 o
   8   7   6          9.12         -3.70        12.22 o
   9   7   6        132.18        127.67        14.71 o
  -8   8   6        133.75        144.87        16.01 o
  -7   8   6        236.80        255.80        17.55 o
  -6   8   6        927.69       1034.68        23.59 o
  -5   8   6         77.32         67.47        11.41 o
  -4   8   6         77.44         84.33         9.51 o
  -3   8   6        299.89        328.91        12.91 o
  -2   8   6         13.79         12.66        12.42 o
  -1   8   6        224.75        233.44        12.79 o
   0   8   6        464.21        447.48        14.15 o
   1   8   6        146.98        153.46        10.34 o
   2   8   6        448.55        469.50        14.06 o
   3   8   6          6.75          9.88         9.91 o
   4   8   6        114.36        121.65        13.61 o
   5   8   6         62.29         53.91        11.89 o
   6   8   6        306.90        279.80        14.60 o
   7   8   6        165.50        164.57        14.43 o
   8   8   6        130.03        103.87        17.43 o
  -6   9   6        238.58        224.83        15.23 o
  -5   9   6          0.60          2.02        12.84 o
  -4   9   6         17.94         15.81        11.72 o
  -3   9   6         99.72         85.26        13.21 o
  -2   9   6         37.24         36.09        10.59 o
  -1   9   6          0.53         -0.18        10.59 o
   0   9   6         42.82         30.88        10.10 o
   1   9   6         20.21         14.96        12.44 o
   2   9   6          1.99         -1.68        10.30 o
   3   9   6        161.38        156.71        13.10 o
   4   9   6          0.77          8.95        12.35 o
   5   9   6          4.67         -1.17        16.92 o
  -1  10   6        233.44        230.12        17.09 o
   0  10   6          0.32          0.55        15.04 o
   1  10   6         74.39         60.16        13.32 o
 -13   1   7       1215.99       1257.54        34.71 o
 -12   1   7        104.27         96.75        12.74 o
 -11   1   7        205.61        222.07        11.53 o
 -10   1   7        490.47        509.72        13.76 o
  -9   1   7        732.59        661.95        15.90 o
  -8   1   7        206.05        183.43         8.34 o
  -7   1   7        511.62        518.98        11.67 o
  -6   1   7       1252.69       1204.85        21.64 o
  -5   1   7         81.31         53.44         5.98 o
  -4   1   7        685.77        599.25        20.20 o
  -3   1   7       1722.92       1562.19        38.16 o
  -2   1   7         34.43         37.01         3.10 o
  -1   1   7       5861.37       5751.28        77.31 o
   0   1   7       2180.40       1910.65        25.16 o
   1   1   7       6254.76       5932.27       121.04 o
   2   1   7       4325.88       4104.49        74.39 o
   3   1   7       2867.05       2781.72        78.07 o
   4   1   7       1365.72       1217.19        17.51 o
   5   1   7        134.66        112.90         4.21 o
   6   1   7       1443.18       1465.88        21.21 o
   7   1   7       2904.15       2882.13        39.70 o
   8   1   7        466.59        440.77        10.19 o
   9   1   7        685.27        673.82        14.97 o
  10   1   7          1.19          1.18         7.38 o
  11   1   7        106.78        107.17        12.19 o
  12   1   7         76.48         76.10        12.22 o
  13   1   7        176.24        183.03        17.06 o
 -13   2   7        461.61        444.06        18.11 o
 -12   2   7         10.28         12.48        10.66 o
 -11   2   7       2697.37       2827.10        46.94 o
 -10   2   7        845.90        877.97        26.05 o
  -9   2   7       2494.56       2521.02        42.65 o
  -8   2   7       4884.77       5071.43        69.29 o
  -7   2   7          0.70         -3.09         5.10 o
  -6   2   7       7849.32       8069.59       139.69 o
  -5   2   7        908.94        873.81        15.13 o
  -4   2   7       3528.28       3568.82        80.86 o
  -3   2   7       6238.45       6126.57       105.59 o
  -2   2   7       2402.76       2364.46        88.41 o
  -1   2   7       7867.10       7666.81        92.68 o
   0   2   7         73.04         60.48         3.15 o
   2   2   7        907.92        810.87        39.23 o
   3   2   7      12607.30      14265.91       443.89 o
   4   2   7        144.22        165.74         4.81 o
   5   2   7        542.63        515.67        15.49 o
   6   2   7        897.00        928.19        22.19 o
   7   2   7        167.39        192.60         6.54 o
   8   2   7        889.69        903.74        25.12 o
   9   2   7        141.44        153.25         7.32 o
  10   2   7        646.20        717.66        16.95 o
  11   2   7        392.91        415.01        15.33 o
  12   2   7       1056.71       1082.38        25.96 o
  13   2   7        345.50        303.78        18.11 o
 -13   3   7        416.79        381.00        17.98 o
 -12   3   7       1812.95       1847.77        33.88 o
 -11   3   7         41.96         38.95        10.72 o
 -10   3   7       3293.98       3492.42        89.78 o
  -9   3   7        759.09        798.22        29.10 o
  -8   3   7        447.68        479.21        12.64 o
  -7   3   7       6922.38       7237.24       326.94 o
  -6   3   7       1428.34       1406.37        24.06 o
  -5   3   7       7134.59       7363.12        93.15 o
  -4   3   7        971.30        915.05        16.48 o
  -3   3   7       3830.52       3806.13        52.53 o
  -2   3   7       3307.58       2990.84        47.75 o
  -1   3   7       4204.59       4187.85        85.77 o
   0   3   7      14359.60      15103.02       264.46 o
   1   3   7          4.91          3.86         2.64 o
   2   3   7      10401.89      10824.26       205.23 o
   3   3   7       2763.50       2749.03        38.37 o
   4   3   7        343.62        308.55         6.62 o
   5   3   7       1478.47       1442.81        33.86 o
   6   3   7         78.77         85.00         4.05 o
   7   3   7       3228.97       3585.92        73.91 o
   8   3   7          5.28          7.90         6.62 o
   9   3   7        430.02        486.99        12.36 o
  10   3   7        786.15        807.47        19.15 o
  11   3   7        361.15        354.19        14.00 o
  12   3   7        418.43        391.91        18.31 o
 -12   4   7        460.61        465.06        17.93 o
 -11   4   7          7.25         -1.73         9.95 o
 -10   4   7          3.93         10.07         9.25 o
  -9   4   7         26.21         29.99         8.03 o
  -8   4   7         94.71        102.17        19.65 o
  -7   4   7         95.46        107.95         8.13 o
  -6   4   7         20.80         12.37         5.99 o
  -5   4   7       1716.40       1738.74        28.24 o
  -4   4   7          2.23          5.66         4.99 o
  -3   4   7         65.90         93.34         5.24 o
  -2   4   7       3242.53       3107.19        41.72 o
  -1   4   7        105.72        102.83         5.72 o
   0   4   7       5167.73       5490.60       181.93 o
   1   4   7        109.41        145.49         5.40 o
   2   4   7        136.30        174.37         5.76 o
   3   4   7       6035.42       6330.69       141.35 o
   4   4   7        170.79        199.09        10.52 o
   5   4   7        214.65        222.83         6.57 o
   6   4   7       1426.21       1500.57        24.01 o
   7   4   7         16.92         14.60         6.00 o
   8   4   7        729.87        712.22        14.70 o
   9   4   7         83.76         76.22        12.04 o
  10   4   7        568.71        599.76        15.18 o
  11   4   7          0.53          3.38        12.61 o
  12   4   7       1059.42        938.22        29.04 o
 -12   5   7         46.13         21.88        14.97 o
 -11   5   7        172.05        157.94        12.93 o
 -10   5   7          7.22          3.67        10.11 o
  -9   5   7         48.71         44.48        10.10 o
  -8   5   7        398.03        388.31        16.91 o
  -7   5   7        113.51        122.00        12.68 o
  -6   5   7        709.60        680.68        15.34 o
  -5   5   7        157.02        175.63         8.77 o
  -4   5   7         85.28         76.09         6.60 o
  -3   5   7       1152.31       1213.15        36.07 o
  -2   5   7         41.77         45.91         5.52 o
  -1   5   7         40.29         33.39         4.86 o
   0   5   7       2219.17       2162.67        75.64 o
   1   5   7          0.18          2.88         4.22 o
   2   5   7       1117.66       1182.36        37.62 o
   3   5   7       1103.75       1100.86        30.05 o
   4   5   7         10.72          8.74         4.87 o
   5   5   7       2960.15       3022.93        89.99 o
   6   5   7        643.55        674.28        20.14 o
   7   5   7        117.29        115.84         8.12 o
   8   5   7        872.47       1007.92        29.07 o
   9   5   7        136.18        142.32        10.61 o
  10   5   7         20.72         18.87         9.48 o
  11   5   7        924.01        895.92        22.75 o
 -11   6   7         20.26         16.93        16.08 o
 -10   6   7        122.77        128.50        17.98 o
  -9   6   7          1.07          6.49        10.80 o
  -8   6   7        151.00        140.17        11.36 o
  -7   6   7         12.32         11.10         9.55 o
  -6   6   7        227.40        243.34        12.91 o
  -5   6   7        195.54        176.76        10.30 o
  -4   6   7        667.58        718.06        15.40 o
  -3   6   7        157.60        176.72         8.39 o
  -2   6   7        130.51        130.35         8.01 o
  -1   6   7         17.06         25.47         6.23 o
   0   6   7         29.50         14.56         5.50 o
   1   6   7        369.69        420.21        14.05 o
   2   6   7       1285.84       1386.68        94.19 o
   3   6   7        119.19        123.96         6.88 o
   4   6   7        108.91        127.12         9.63 o
   5   6   7       2242.98       2434.03       103.64 o
   6   6   7         39.58         58.21         7.45 o
   7   6   7        746.24        752.81        17.79 o
   8   6   7        118.18        114.26        10.75 o
   9   6   7         15.74         17.46        11.40 o
  10   6   7        432.85        370.76        17.44 o
 -10   7   7         59.68         40.67        14.83 o
  -9   7   7        218.69        232.88        15.04 o
  -8   7   7       1191.97       1202.57        26.75 o
  -7   7   7        293.80        324.71        14.38 o
  -6   7   7         24.42         23.83         9.30 o
  -5   7   7       1357.64       1378.00        26.05 o
  -4   7   7          0.86          2.34         7.89 o
  -3   7   7        517.87        521.85        14.44 o
  -2   7   7          8.63         11.77         7.15 o
  -1   7   7         80.26         81.91         8.47 o
   0   7   7        450.82        465.11        12.38 o
   1   7   7        646.33        663.33        29.51 o
   2   7   7         91.50         78.96         8.35 o
   3   7   7         96.03         89.28        24.98 o
   4   7   7        901.74        971.97        32.24 o
   5   7   7        337.88        350.24        12.68 o
   6   7   7       2991.73       3288.81       108.24 o
   7   7   7         30.25         32.76        12.18 o
   8   7   7        223.60        186.55        14.69 o
   9   7   7       1241.59       1224.04        27.30 o
  -8   8   7        289.73        246.54        15.62 o
  -7   8   7        369.15        416.02        17.04 o
  -6   8   7        266.70        271.96        15.14 o
  -5   8   7          3.11          5.49         9.63 o
  -4   8   7       2462.46       2612.76        43.91 o
  -3   8   7          7.30         14.68         9.37 o
  -2   8   7       1605.55       1700.63        32.05 o
  -1   8   7       1250.68       1335.88        25.12 o
   0   8   7        109.09        103.81         8.97 o
   1   8   7       1790.03       1962.82        77.37 o
   2   8   7         44.27         45.87         9.09 o
   3   8   7        888.64        877.36        29.24 o
   4   8   7       2187.66       2650.25        69.46 o
   5   8   7       1260.71       1295.41        81.79 o
   6   8   7        442.57        424.83        16.99 o
   7   8   7         14.87         13.52        12.59 o
  -6   9   7        137.26        125.44        14.38 o
  -5   9   7        220.05        227.83        15.74 o
  -4   9   7        153.16        140.81        13.82 o
  -3   9   7        337.42        315.01        15.49 o
  -2   9   7          9.94         10.25        10.58 o
  -1   9   7         13.98          9.21        10.09 o
   0   9   7        888.46        961.88        23.27 o
   1   9   7        100.57         99.21        12.09 o
   2   9   7        209.84        229.86        16.43 o
   3   9   7        214.33        186.17        12.60 o
   4   9   7          9.92          4.89        13.18 o
   5   9   7        591.97        635.57        33.67 o
 -13   0   8         53.01         59.89        18.27 o
 -12   0   8          8.89          7.99        15.64 o
 -11   0   8       1506.92       1519.01        63.64 o
 -10   0   8        731.23        705.69        25.34 o
  -9   0   8        530.73        590.53        21.48 o
  -8   0   8       1155.34       1088.09        28.86 o
  -7   0   8       1761.50       1867.57        41.50 o
  -6   0   8       8930.21       8659.30       157.23 o
  -5   0   8       6856.23       6413.18       158.22 o
  -4   0   8      13965.67      14477.75       240.93 o
  -3   0   8       2911.65       2601.64        51.79 o
  -2   0   8      11792.14      11888.36       379.94 o
  -1   0   8       5990.70       5607.34       119.67 o
   0   0   8       7993.69       7734.59       129.42 o
   1   0   8       3374.17       3051.69       177.66 o
   2   0   8       8459.70       8637.81       206.76 o
   3   0   8       5518.35       5209.52        88.34 o
   4   0   8        125.27        154.95         5.19 o
   5   0   8        812.00        864.27        20.55 o
   6   0   8        238.47        248.52         8.33 o
   7   0   8        198.41        174.83        11.57 o
   8   0   8        161.83        155.35         9.90 o
   9   0   8          3.03          9.86         8.45 o
  10   0   8        418.47        486.43        20.13 o
  11   0   8          0.46        -12.18        14.34 o
  12   0   8          3.66         -7.88        16.78 o
  13   0   8         17.37         17.22        31.67 o
 -13   1   8         97.05         84.11        14.14 o
 -12   1   8         37.05         51.01        12.18 o
 -11   1   8        229.77        199.68        11.55 o
 -10   1   8        916.24        934.89        28.77 o
  -9   1   8          5.65          6.79         6.66 o
  -8   1   8        365.88        335.58        10.75 o
  -7   1   8       1870.04       1860.90        38.07 o
  -6   1   8        856.34        804.75        29.99 o
  -5   1   8        923.97        892.87        20.24 o
  -4   1   8       1619.66       1459.33        28.48 o
  -3   1   8         98.17         76.61         4.22 o
  -2   1   8        120.88        106.01         4.36 o
  -1   1   8       3559.92       3002.42        38.56 o
   0   1   8        944.05        873.34        12.98 o
   1   1   8       8489.78       8533.76       164.52 o
   2   1   8       1065.45        981.10        20.98 o
   3   1   8         11.04          9.03         3.61 o
   4   1   8       6904.42       6202.66       360.64 o
   5   1   8       2014.64       2078.42        28.11 o
   6   1   8       1845.32       1933.59        27.06 o
   7   1   8        342.91        363.80        14.53 o
   8   1   8        979.48       1055.79        21.51 o
   9   1   8        403.65        439.97        11.53 o
  10   1   8         29.70         21.14         7.87 o
  11   1   8        138.94        144.81        11.44 o
  12   1   8        220.74        211.01        14.95 o
  13   1   8       1424.19       1410.78        29.68 o
 -13   2   8        175.54        166.63        13.83 o
 -12   2   8          1.92          0.54        10.48 o
 -11   2   8        422.52        419.82        13.62 o
 -10   2   8         52.41         51.21         8.03 o
  -9   2   8        232.12        230.84        10.46 o
  -8   2   8         12.32         12.24         6.16 o
  -7   2   8        971.58       1018.65        41.23 o
  -6   2   8        635.47        639.26        17.98 o
  -5   2   8        514.62        450.38        10.19 o
  -4   2   8        770.00        757.74        14.08 o
  -3   2   8         32.76         21.83         4.66 o
  -2   2   8        285.58        325.74         7.23 o
  -1   2   8       2840.85       2861.52        36.07 o
   0   2   8       3845.49       3500.68        72.93 o
   1   2   8        628.58        530.32         8.39 o
   2   2   8        275.30        327.88         9.87 o
   3   2   8       5516.53       5620.54       101.43 o
   4   2   8       3949.21       3962.74        76.95 o
   5   2   8       1573.84       1359.98        29.91 o
   6   2   8        760.26        694.73        11.32 o
   7   2   8       1805.22       1854.04        27.25 o
   8   2   8        465.30        469.34        10.66 o
   9   2   8        428.63        451.79        12.02 o
  10   2   8        630.86        722.17        16.62 o
  11   2   8         85.88         76.17        10.47 o
  12   2   8        546.18        526.20        25.72 o
  13   2   8        704.38        627.61        25.30 o
 -13   3   8         15.71         14.57        17.62 o
 -12   3   8        201.62        194.99        14.34 o
 -11   3   8          2.01          5.71        10.46 o
 -10   3   8         58.45         71.36        10.07 o
  -9   3   8        402.94        443.45        12.73 o
  -8   3   8        300.11        317.47        14.46 o
  -7   3   8          1.67         -0.46         6.18 o
  -6   3   8        164.23        139.15         7.42 o
  -5   3   8        417.39        436.04        10.94 o
  -4   3   8        292.38        314.15         8.12 o
  -3   3   8         15.41         12.10         4.22 o
  -2   3   8       4475.51       3630.01       881.75 o
  -1   3   8          0.68         -0.43         3.49 o
   0   3   8         81.25         81.92         4.24 o
   1   3   8       1341.29       1163.47        29.28 o
   2   3   8        300.56        314.29         7.52 o
   3   3   8       5796.54       5788.30        76.66 o
   4   3   8        118.74        119.46         4.30 o
   5   3   8        182.37        188.84         6.62 o
   6   3   8       2665.49       2655.09        36.59 o
   7   3   8         53.80         56.58         4.65 o
   8   3   8        586.69        614.17        13.05 o
   9   3   8        564.03        604.10        13.66 o
  10   3   8          3.45          8.14         8.73 o
  11   3   8        904.26        997.58        22.42 o
  12   3   8        311.53        290.98        16.86 o
 -12   4   8        257.71        274.47        16.12 o
 -11   4   8          7.40          0.70        11.48 o
 -10   4   8         64.74         61.55         9.88 o
  -9   4   8        951.70       1058.64        29.61 o
  -8   4   8         25.55         21.34         9.08 o
  -7   4   8        985.67       1045.89        22.83 o
  -6   4   8         47.84         41.24         6.50 o
  -5   4   8          1.64          5.61         5.30 o
  -4   4   8        685.58        653.37        13.50 o
  -3   4   8       2436.42       2441.57        34.16 o
  -2   4   8       1669.82       1578.52        35.39 o
  -1   4   8        558.75        511.37        85.20 o
   0   4   8        492.14        550.90        21.99 o
   1   4   8       1335.63       1292.91        27.88 o
   2   4   8       3212.82       3229.01        80.08 o
   3   4   8         89.73         72.75         4.35 o
   4   4   8         48.85         48.82         3.77 o
   5   4   8        627.84        612.03        11.89 o
   6   4   8        159.94        154.75         6.62 o
   7   4   8        848.81        863.15        17.13 o
   8   4   8         25.74         31.36         5.51 o
   9   4   8        966.81        940.80        18.48 o
  10   4   8       1268.95       1374.53        37.25 o
  11   4   8         93.26         83.36        13.87 o
  12   4   8       1010.98        832.44        60.62 o
 -12   5   8        217.28        206.44        30.44 o
 -11   5   8        108.59        101.60        13.10 o
 -10   5   8        153.79        106.27        24.86 o
  -9   5   8         93.57         89.10         9.84 o
  -8   5   8       2540.24       2683.36        41.26 o
  -7   5   8          8.56          6.02         8.09 o
  -6   5   8        295.05        319.30        10.20 o
  -5   5   8        336.39        352.82        10.96 o
  -4   5   8          7.07          5.24         6.01 o
  -3   5   8       4104.06       4152.21        57.94 o
  -2   5   8        441.48        505.40        11.42 o
  -1   5   8        327.71        312.15         8.48 o
   0   5   8       4136.26       4235.82       190.07 o
   1   5   8        372.30        433.73        11.32 o
   2   5   8         81.02         66.41         5.26 o
   3   5   8          5.85          8.68         4.17 o
   4   5   8        110.56        116.74         5.31 o
   5   5   8       1876.32       1898.40        43.45 o
   6   5   8        374.30        402.31        18.93 o
   7   5   8        113.57        114.37         7.85 o
   8   5   8         22.24         22.07         7.55 o
   9   5   8        106.33        111.60         9.49 o
  10   5   8         64.40         59.72        11.10 o
  11   5   8        322.87        261.57        22.39 o
 -11   6   8        222.21        164.45        33.85 o
 -10   6   8        349.58        322.23        16.70 o
  -9   6   8        815.94        821.74        21.11 o
  -8   6   8         90.68        100.78        10.84 o
  -7   6   8        703.48        686.83        38.51 o
  -6   6   8        484.73        528.67        13.52 o
  -5   6   8        194.50        191.43        10.31 o
  -4   6   8       1080.01       1128.81        21.66 o
  -3   6   8          9.22          5.20         6.69 o
  -2   6   8        479.78        501.97        12.15 o
  -1   6   8        226.54        250.95         8.98 o
   0   6   8         15.51          2.49         5.98 o
   1   6   8        982.78       1008.25        19.15 o
   2   6   8          5.82          6.15         5.07 o
   3   6   8       1069.93       1141.03        29.09 o
   4   6   8          2.42         -0.09         5.69 o
   5   6   8        990.00       1077.81        19.56 o
   6   6   8       1045.79       1053.91        23.33 o
   7   6   8        169.99        178.94         9.67 o
   8   6   8        358.06        331.72        19.41 o
   9   6   8         31.34         37.75        11.62 o
  10   6   8        607.11        528.41        39.81 o
  -9   7   8         98.65         72.22        13.44 o
  -8   7   8        710.74        683.31        23.14 o
  -7   7   8         37.94         36.88        10.85 o
  -6   7   8          0.84         -8.35         9.09 o
  -5   7   8         31.63         32.37         9.69 o
  -4   7   8         70.88         62.66         8.75 o
  -3   7   8        342.56        368.85        12.67 o
  -2   7   8         56.91         52.64         8.02 o
  -1   7   8          1.25         -0.83         6.60 o
   0   7   8        107.08         94.94         8.30 o
   1   7   8        255.16        255.07        18.82 o
   2   7   8         14.47         13.66         7.86 o
   3   7   8         36.59         38.80         9.01 o
   4   7   8        434.41        438.72        27.58 o
   5   7   8         43.33         49.46         9.20 o
   6   7   8        158.07        176.89        11.04 o
   7   7   8          2.61         -2.35         9.53 o
   8   7   8        114.54        109.13        12.04 o
   9   7   8         29.67         31.60        14.64 o
  -8   8   8        199.74        182.46        14.93 o
  -7   8   8         18.02         37.40        13.28 o
  -6   8   8        228.63        241.23        13.56 o
  -5   8   8         18.94         28.22        10.91 o
  -4   8   8        246.51        247.66        11.73 o
  -3   8   8        221.34        225.45        10.82 o
  -2   8   8          0.91         -1.45         8.75 o
  -1   8   8         63.30         64.80         9.22 o
   0   8   8         36.17         43.85         9.66 o
   1   8   8        173.83        133.35        10.63 o
   2   8   8          4.30         -4.05         9.94 o
   3   8   8        190.34        197.21        20.94 o
   4   8   8        590.98        583.76        27.37 o
   5   8   8        139.73        153.40        11.95 o
   6   8   8         13.76         22.55        11.72 o
   7   8   8        140.69        122.42        15.30 o
  -5   9   8         10.51          0.66        14.75 o
  -4   9   8          5.44         13.99        12.16 o
  -3   9   8         44.43         34.74        13.52 o
  -2   9   8         21.03         15.21        10.57 o
  -1   9   8        591.01        536.54        18.23 o
   0   9   8         19.71         18.01        10.99 o
   1   9   8         30.74         27.37        11.86 o
   2   9   8        131.19        106.58        12.73 o
   3   9   8          1.12        -13.38        14.03 o
   4   9   8         25.85         10.10        13.13 o
   5   9   8          8.18          7.28        14.28 o
 -13   1   9         21.77         21.12        14.36 o
 -12   1   9         31.10         35.01        11.57 o
 -11   1   9        433.98        424.91        18.32 o
 -10   1   9         11.34          5.12         8.37 o
  -9   1   9       1246.74       1244.21        23.10 o
  -8   1   9       1149.45       1235.46        21.60 o
  -7   1   9        889.04        873.64        19.83 o
  -6   1   9       2708.55       2477.91       418.72 o
  -5   1   9         85.91         78.17         5.44 o
  -4   1   9       2512.63       2382.62        89.33 o
  -3   1   9        805.54        752.05        12.66 o
  -2   1   9         16.21         26.43         3.83 o
  -1   1   9       3343.87       3201.02        43.69 o
   0   1   9        652.02        653.18        10.86 o
   1   1   9       2796.73       2662.69        64.76 o
   2   1   9       1550.94       1513.62        43.59 o
   3   1   9       1001.39        965.82        21.58 o
   4   1   9        520.26        446.75        13.88 o
   5   1   9        787.22        779.95        19.09 o
   6   1   9       1493.21       1467.93        21.05 o
   7   1   9          4.12          4.89         3.77 o
   8   1   9       1814.55       1899.70        34.06 o
   9   1   9        397.40        421.99        12.95 o
  10   1   9        784.25        772.20        19.40 o
  11   1   9        477.70        463.07        15.00 o
  12   1   9         28.36         28.83        12.87 o
  13   1   9        379.51        335.57        19.62 o
 -13   2   9          6.83         14.61        14.37 o
 -12   2   9        171.95        162.81        11.91 o
 -11   2   9        318.84        323.73        13.08 o
 -10   2   9        885.12        921.85        17.66 o
  -9   2   9        587.49        609.59        14.75 o
  -8   2   9        314.07        297.10        10.11 o
  -7   2   9        495.93        537.20        19.34 o
  -6   2   9          1.46          5.70         6.47 o
  -5   2   9       6294.15       6320.18       151.54 o
  -4   2   9        230.48        223.70        14.68 o
  -3   2   9       7605.26       7689.79       110.12 o
  -2   2   9       1204.16       1151.83        24.54 o
  -1   2   9       2261.12       2064.47        60.30 o
   0   2   9      10625.34      10694.79       125.03 o
   1   2   9         68.79         80.52         3.60 o
   2   2   9       5859.15       5614.57       159.02 o
   3   2   9       2770.57       2810.47        53.99 o
   4   2   9       1111.66       1073.04        23.96 o
   5   2   9       2409.41       2338.56       107.83 o
   6   2   9         19.01         22.24         2.55 o
   7   2   9       2373.89       2388.70        33.85 o
   8   2   9        479.76        493.32        12.79 o
   9   2   9        259.20        272.54         9.53 o
  10   2   9         40.30         60.02         8.23 o
  11   2   9        140.60        146.17        11.22 o
  12   2   9         81.99         80.09        14.04 o
 -13   3   9       1904.44       1742.53        67.38 o
 -12   3   9        861.50        868.89        22.43 o
 -11   3   9        468.79        504.03        22.06 o
 -10   3   9       1524.79       1585.17        50.31 o
  -9   3   9          9.07          8.68         8.37 o
  -8   3   9       3167.23       3185.30        45.15 o
  -7   3   9         20.22         19.17         6.74 o
  -6   3   9        467.02        472.64        11.89 o
  -5   3   9       1423.17       1432.22        32.78 o
  -4   3   9        902.94        861.64        20.30 o
  -3   3   9        752.99        691.39        16.09 o
  -2   3   9         19.94         23.82         4.96 o
  -1   3   9       3125.66       3012.21        39.07 o
   0   3   9         16.72         28.54         3.45 o
   1   3   9       1446.42       1466.67        21.78 o
   2   3   9        420.32        417.96        10.78 o
   3   3   9         67.45         91.31         9.34 o
   4   3   9       1031.69       1031.45        24.61 o
   5   3   9        849.98        754.10        19.90 o
   6   3   9         31.04         20.68         8.24 o
   7   3   9       1222.03       1229.12        21.53 o
   8   3   9        822.03        879.27        16.72 o
   9   3   9        211.16        176.12         8.69 o
  10   3   9       1840.04       1995.18        45.57 o
  11   3   9         25.12         21.40        10.11 o
  12   3   9        285.94        227.91        17.19 o
 -12   4   9        337.08        310.58        16.44 o
 -11   4   9         32.70         33.04        10.98 o
 -10   4   9       1001.21       1009.44        33.25 o
  -9   4   9       1662.65       1689.39        39.18 o
  -8   4   9        997.68       1083.06        23.91 o
  -7   4   9        282.63        300.90        12.59 o
  -6   4   9          0.14          2.77         5.77 o
  -5   4   9        737.36        823.72        16.02 o
  -4   4   9        931.45       1014.38        17.52 o
  -3   4   9        117.23         99.37         6.41 o
  -2   4   9        194.39        196.79         6.73 o
  -1   4   9          0.66          4.99         4.71 o
   0   4   9       2506.67       2471.80        53.35 o
   1   4   9        395.99        438.28         9.33 o
   2   4   9       1431.87       1464.63        24.57 o
   3   4   9          0.25          3.16         2.72 o
   4   4   9       1752.56       1838.87        30.34 o
   5   4   9         88.60         91.61         3.81 o
   6   4   9       1064.35        992.66        44.12 o
   7   4   9       1600.85       1599.72        38.59 o
   8   4   9          0.29          3.25         4.78 o
   9   4   9       1316.08       1235.30        52.29 o
  10   4   9          0.17         -3.67         8.40 o
  11   4   9       1901.38       1699.64       148.62 o
 -11   5   9        118.63        128.42        14.12 o
 -10   5   9       1040.81       1030.93        35.21 o
  -9   5   9        302.25        335.53        13.32 o
  -8   5   9        107.46        113.57         9.73 o
  -7   5   9       3617.46       3931.93        83.79 o
  -6   5   9         18.48         13.45         6.47 o
  -5   5   9        442.31        468.14        11.90 o
  -4   5   9       2903.17       2989.20        48.23 o
  -3   5   9         47.33         45.69         7.05 o
  -2   5   9       1079.93       1126.82        22.21 o
  -1   5   9       2103.64       2154.42        63.50 o
   0   5   9        490.36        533.16        15.91 o
   1   5   9       3007.25       3015.03        79.33 o
   2   5   9         55.26         45.85         4.67 o
   3   5   9        655.54        683.74        13.43 o
   4   5   9       4441.98       4636.71        61.02 o
   5   5   9        597.59        580.73        12.27 o
   6   5   9       1162.71       1233.60        21.30 o
   7   5   9        310.86        251.81        13.27 o
   8   5   9        284.68        239.91         9.38 o
   9   5   9        834.02        624.86        71.34 o
  10   5   9          7.96         18.25        19.49 o
  11   5   9          7.82         11.96        22.68 o
 -10   6   9        170.19        166.65        14.46 o
  -9   6   9         63.71         45.08        12.28 o
  -8   6   9        368.02        359.26        13.70 o
  -7   6   9        730.07        786.49        21.02 o
  -6   6   9        308.40        312.03        12.17 o
  -5   6   9        945.10        980.93        27.81 o
  -4   6   9          0.08          2.69         6.78 o
  -3   6   9       1470.57       1544.95        41.36 o
  -2   6   9       1310.13       1367.19        23.35 o
  -1   6   9        822.49        787.76        21.01 o
   0   6   9        253.93        292.14        11.95 o
   1   6   9        194.41        210.01        12.43 o
   2   6   9       2479.43       2534.01        77.11 o
   3   6   9         10.40         19.90         6.37 o
   4   6   9       1225.43       1250.99        23.43 o
   5   6   9        486.12        506.26        14.76 o
   6   6   9          0.11          4.23         6.68 o
   7   6   9        795.98        721.55        31.99 o
   8   6   9         23.90         30.71         7.67 o
   9   6   9        291.59        257.51        22.34 o
  10   6   9        450.50        415.83        28.33 o
  -9   7   9        329.64        290.73        18.12 o
  -8   7   9        102.76         95.00        12.36 o
  -7   7   9        617.85        607.67        18.64 o
  -6   7   9       2393.25       2651.44        42.84 o
  -5   7   9        586.79        606.84        18.98 o
  -4   7   9       1800.68       1892.96        32.62 o
  -3   7   9        703.28        738.54        22.46 o
  -2   7   9       4341.94       4618.77        73.69 o
  -1   7   9       1695.60       1757.54        67.30 o
   0   7   9       1069.04       1112.46        30.03 o
   1   7   9       3508.29       3714.91       171.36 o
   2   7   9        860.44        895.44        41.73 o
   3   7   9       5128.49       5444.29       195.66 o
   4   7   9       2026.10       2125.89        37.08 o
   5   7   9        322.31        347.29        12.73 o
   6   7   9       3039.40       3244.30        82.46 o
   7   7   9          0.11          2.47         9.72 o
   8   7   9        513.49        489.16        27.94 o
   9   7   9        189.35        123.70        20.91 o
  -8   8   9        159.63        153.46        18.12 o
  -7   8   9       1053.27       1055.71        24.00 o
  -6   8   9        335.42        351.31        15.69 o
  -5   8   9        134.22        127.65        11.70 o
  -4   8   9        325.26        327.96        16.45 o
  -3   8   9         14.42         14.56         8.79 o
  -2   8   9        969.18       1047.70        21.99 o
  -1   8   9        153.01        143.75        10.61 o
   0   8   9         24.22         18.82         9.27 o
   1   8   9        454.21        442.72        15.98 o
   2   8   9        331.55        347.05        15.82 o
   3   8   9         24.37         27.78        12.21 o
   4   8   9        896.08        824.89        21.83 o
   5   8   9         55.67         53.80        12.21 o
   6   8   9        371.63        309.10        16.21 o
   7   8   9        284.21        273.18        23.83 o
  -5   9   9          6.90         17.24        13.97 o
  -4   9   9         47.31         62.27        12.61 o
  -3   9   9        276.53        266.03        20.68 o
  -2   9   9         15.15         17.55        11.97 o
  -1   9   9        154.93        144.46        13.51 o
   0   9   9          0.82         -9.13        11.45 o
   1   9   9          5.69         -3.59        10.92 o
   2   9   9         10.33         12.01        12.33 o
   3   9   9        256.21        209.74        21.71 o
   4   9   9          9.33          6.41        14.89 o
   5   9   9         43.95         15.94        14.94 o
 -13   0  10        229.22        236.69        21.30 o
 -12   0  10        732.28        705.14        30.76 o
 -11   0  10        416.95        420.28        21.05 o
 -10   0  10         59.86         52.11        13.16 o
  -9   0  10       1383.93       1487.61        38.16 o
  -8   0  10         22.61          5.28         9.55 o
  -7   0  10          4.22          1.30         9.43 o
  -5   0  10        341.29        389.24        51.36 o
  -4   0  10        178.09        208.70         9.62 o
  -3   0  10        462.73        360.24        12.83 o
  -2   0  10       8709.82       8822.58       151.80 o
  -1   0  10      12026.84      13219.83       219.03 o
   0   0  10       1832.14       2114.36        42.55 o
   1   0  10      13893.84      14756.09       335.75 o
   2   0  10       2466.22       2347.59       112.37 o
   3   0  10       8234.60       7966.06       278.77 o
   4   0  10        156.18        135.47         6.90 o
   5   0  10          9.80          5.72         4.24 o
   6   0  10       5560.83       5831.34       114.08 o
   7   0  10         42.43         35.26         5.12 o
   8   0  10        609.27        574.28        22.52 o
   9   0  10       1850.93       1928.51        45.76 o
  10   0  10        169.42        171.62        13.13 o
  11   0  10       1469.87       1525.60        43.19 o
  12   0  10        479.77        493.07        28.78 o
 -13   1  10         13.95         19.99        12.97 o
 -12   1  10       1112.49       1158.00        25.24 o
 -11   1  10        380.79        396.12        14.56 o
 -10   1  10        155.17        140.55        10.64 o
  -9   1  10        426.07        473.65        12.59 o
  -8   1  10       1479.48       1504.71        24.96 o
  -7   1  10       5675.03       5715.70       106.94 o
  -6   1  10        175.80        178.67         7.25 o
  -5   1  10          8.16          8.53         9.20 o
  -4   1  10       9578.95       9360.15       215.90 o
  -3   1  10       3220.62       3270.47        43.06 o
  -2   1  10       1998.70       1809.94        37.21 o
  -1   1  10          7.39          1.46         2.85 o
   0   1  10       1373.43       1370.92        19.99 o
   1   1  10       8183.69       7782.46       157.78 o
   3   1  10         38.19         45.84         6.45 o
   4   1  10       1322.79       1222.73        22.85 o
   5   1  10       2080.50       2035.82        39.13 o
   6   1  10         37.94         37.92         2.97 o
   7   1  10        724.59        707.82        16.70 o
   8   1  10         16.53         12.17         4.49 o
   9   1  10        274.92        265.55        12.18 o
  10   1  10        975.35       1016.09        25.45 o
  11   1  10        176.50        172.28        12.20 o
  12   1  10        620.12        576.62        19.52 o
 -13   2  10        333.16        317.78        19.44 o
 -12   2  10          0.24         -5.01        11.02 o
 -11   2  10        859.71        895.31        19.10 o
 -10   2  10          1.28          8.57         8.70 o
  -9   2  10        202.68        205.26         9.29 o
  -8   2  10       1033.89       1039.83        24.84 o
  -7   2  10         11.31         15.91         6.21 o
  -6   2  10       2620.57       2597.45        38.49 o
  -5   2  10       2132.81       1950.40        68.64 o
  -4   2  10          2.34         -2.02         5.28 o
  -3   2  10      14503.14      15082.23       529.18 o
  -2   2  10        115.08        130.91         5.47 o
  -1   2  10        140.79        140.76         5.07 o
   0   2  10       3308.56       3127.51        57.25 o
   1   2  10        211.90        195.44         5.29 o
   2   2  10       4302.26       4400.98        79.41 o
   3   2  10        273.30        269.35        16.15 o
   4   2  10        619.74        676.91        36.72 o
   5   2  10        974.67        949.15        22.28 o
   6   2  10        573.36        548.05        16.69 o
   7   2  10         91.51         86.40         5.46 o
   8   2  10          0.11         -3.84         5.12 o
   9   2  10        269.30        292.24        10.27 o
  10   2  10        629.50        670.43        16.37 o
  11   2  10        290.20        271.31        13.14 o
  12   2  10          0.18         -0.24        13.04 o
 -13   3  10         29.67         10.68        14.33 o
 -12   3  10        138.07        126.44        13.70 o
 -11   3  10        305.56        295.30        14.09 o
 -10   3  10       1505.19       1516.93        30.90 o
  -9   3  10       1824.70       1823.45        70.18 o
  -8   3  10       1332.62       1327.41        31.12 o
  -7   3  10        251.56        263.97         9.69 o
  -6   3  10       2596.92       2595.88        37.20 o
  -5   3  10       3374.90       3387.96        89.67 o
  -4   3  10        727.85        687.49        16.89 o
  -3   3  10        126.14        105.89         7.40 o
  -2   3  10       3613.23       3615.97        57.50 o
  -1   3  10       4173.61       4025.73       107.30 o
   0   3  10        733.50        656.61        12.48 o
   1   3  10         18.03         14.66         3.14 o
   2   3  10       2499.84       2395.76        37.04 o
   3   3  10        914.77        814.33        26.72 o
   4   3  10        477.30        492.13        15.93 o
   5   3  10          0.06          3.55         6.35 o
   6   3  10        397.53        390.89        14.25 o
   7   3  10         13.90         10.14         8.58 o
   8   3  10        300.13        267.45        42.52 o
   9   3  10        887.62        871.54        39.03 o
  10   3  10         38.17         36.50         8.63 o
  11   3  10         71.48         55.95        10.33 o
  12   3  10         44.31         13.19        13.13 o
 -12   4  10        437.94        434.39        39.37 o
 -11   4  10          3.72          1.37        11.96 o
 -10   4  10       1392.05       1461.22        36.70 o
  -9   4  10        824.42        825.64        18.54 o
  -8   4  10        467.46        474.02        13.88 o
  -7   4  10        143.57        147.25         8.44 o
  -6   4  10        492.76        553.17        14.13 o
  -5   4  10        734.71        772.85        20.10 o
  -4   4  10       2063.36       2090.57        31.58 o
  -3   4  10        588.28        594.31        12.17 o
  -2   4  10        263.53        269.15        10.31 o
  -1   4  10       5195.13       5184.46        69.11 o
   0   4  10        590.49        624.60        26.21 o
   1   4  10        230.81        251.40        11.31 o
   2   4  10       1695.62       1766.02        27.34 o
   3   4  10         16.22         11.92         2.73 o
   4   4  10       3505.15       3554.64        70.21 o
   5   4  10         30.95         31.94         8.33 o
   6   4  10        170.47        186.66        11.88 o
   7   4  10       2259.45       2437.65        66.24 o
   8   4  10        918.97        931.71        27.29 o
   9   4  10       1191.85       1310.31        49.03 o
  10   4  10         35.56          8.81        16.80 o
  11   4  10        402.54        372.16        47.20 o
 -11   5  10        258.70        221.35        38.12 o
 -10   5  10        149.64        129.99        14.31 o
  -9   5  10        402.34        382.05        14.37 o
  -8   5  10        265.08        289.13        12.26 o
  -7   5  10          2.11          8.43         8.58 o
  -6   5  10        195.66        196.05        14.39 o
  -5   5  10          3.25          5.27         6.24 o
  -4   5  10        663.06        597.56        14.12 o
  -3   5  10         23.12         10.51         5.52 o
  -2   5  10        408.30        409.80        11.03 o
  -1   5  10        282.05        301.90        22.62 o
   0   5  10       1146.95       1198.52        43.78 o
   1   5  10        296.04        288.02         7.52 o
   2   5  10         98.87        118.59         6.04 o
   3   5  10        823.00        821.26        17.82 o
   4   5  10        772.88        739.69        15.58 o
   5   5  10       1687.06       1819.76        30.11 o
   6   5  10          0.33          3.39        10.11 o
   7   5  10         14.32         11.12        11.12 o
   8   5  10        231.93        240.57        18.88 o
   9   5  10        560.76        540.87        23.59 o
  10   5  10         19.81         16.47        18.14 o
  11   5  10         24.94         26.56        25.60 o
 -10   6  10         26.03         32.14        13.34 o
  -9   6  10        385.50        403.07        15.80 o
  -8   6  10        136.20        150.95        11.14 o
  -7   6  10        108.65        130.02         9.74 o
  -6   6  10        136.69        128.34         8.95 o
  -5   6  10        485.49        512.70        12.72 o
  -4   6  10          0.22          3.95         6.88 o
  -3   6  10        329.86        323.76        11.14 o
  -2   6  10        702.67        693.98        16.64 o
  -1   6  10        569.34        599.66        14.29 o
   0   6  10         71.79         78.56         7.68 o
   1   6  10          1.03          4.43         7.01 o
   2   6  10        149.17        145.12         7.51 o
   3   6  10         70.17         62.30         7.32 o
   4   6  10        534.39        519.19        17.40 o
   5   6  10        164.58        161.00         7.91 o
   6   6  10          7.49          1.55         5.36 o
   7   6  10          0.66        -11.64        13.75 o
   8   6  10        579.77        603.97        25.68 o
   9   6  10         33.76         41.31        16.20 o
  10   6  10        504.92        544.86        26.50 o
  -9   7  10          7.94          2.05        13.92 o
  -8   7  10         34.92         23.31        11.33 o
  -7   7  10         64.84         60.08        13.44 o
  -6   7  10         32.26         31.65        10.12 o
  -5   7  10          6.88          1.52         9.85 o
  -4   7  10          1.62         -1.56         8.73 o
  -3   7  10        127.92        127.06         9.35 o
  -2   7  10        877.08        881.76        17.96 o
  -1   7  10        352.00        358.57        12.16 o
   0   7  10       1078.70       1089.84        49.45 o
   1   7  10         13.82         13.30         9.40 o
   2   7  10         37.27         36.57         7.61 o
   3   7  10        457.64        444.21        12.83 o
   4   7  10         17.82         29.79         7.81 o
   5   7  10       1155.94       1143.09        22.28 o
   6   7  10         10.44          8.91         8.78 o
   7   7  10          0.39         -8.22         8.22 o
   8   7  10        229.94        222.78        19.50 o
  -7   8  10        102.82         81.25        13.73 o
  -6   8  10          0.32         -1.35        12.29 o
  -5   8  10          0.03         -5.21        10.77 o
  -4   8  10         21.17         25.97        10.83 o
  -3   8  10         30.97         31.22         9.65 o
  -2   8  10        411.30        410.58        13.89 o
  -1   8  10          4.05         -1.79        10.73 o
   0   8  10         17.31         13.96         9.04 o
   1   8  10         14.24         23.55        10.41 o
   2   8  10         11.60         17.13         8.98 o
   3   8  10          2.96          3.92         9.24 o
   4   8  10         22.70         35.79        10.90 o
   5   8  10          3.48          5.98        13.03 o
   6   8  10         57.23         53.92        11.88 o
   7   8  10         12.61          2.50        12.47 o
  -5   9  10        220.88        217.49        16.65 o
  -4   9  10        108.22        108.43        15.28 o
  -3   9  10         91.01         92.27        12.60 o
  -2   9  10        438.59        459.43        17.32 o
  -1   9  10          0.71         -8.98        11.40 o
   0   9  10        176.63        172.22        12.62 o
   1   9  10        163.87        156.47        13.20 o
   2   9  10        115.13        117.33        14.89 o
   3   9  10        291.70        242.40        16.46 o
   4   9  10          0.01          7.70        14.54 o
 -13   1  11         13.46          8.72        13.25 o
 -12   1  11        182.02        170.25        14.68 o
 -11   1  11        478.51        452.77        19.71 o
 -10   1  11        481.38        484.06        14.26 o
  -9   1  11        677.17        682.90        20.02 o
  -8   1  11        146.73        158.72         8.64 o
  -7   1  11       2045.54       2060.53        31.37 o
  -6   1  11        185.70        196.83         7.36 o
  -5   1  11       1925.85       1919.11        29.40 o
  -4   1  11       3061.98       2906.82        40.11 o
  -3   1  11         16.33         36.15         4.46 o
  -2   1  11        626.29        482.30        10.93 o
  -1   1  11       1900.33       2119.10        29.79 o
   0   1  11       2701.27       2588.67        37.15 o
   1   1  11       1579.37       1485.83        20.91 o
   2   1  11        830.25        763.54        13.79 o
   3   1  11       4475.88       4500.41       160.30 o
   4   1  11        500.85        535.02        15.72 o
   5   1  11       1775.35       1728.06        36.87 o
   6   1  11       1284.59       1302.70        19.02 o
   7   1  11          5.80          3.56         3.58 o
   8   1  11        487.76        540.03        17.26 o
   9   1  11        985.42       1028.90        19.62 o
  10   1  11         29.00         38.77         9.24 o
  11   1  11         37.86         29.49        11.43 o
  12   1  11        256.61        259.76        19.85 o
 -13   2  11        172.04        165.99        15.06 o
 -12   2  11        458.73        441.16        23.63 o
 -11   2  11       1756.01       1834.34        30.29 o
 -10   2  11        653.28        694.66        19.70 o
  -9   2  11        729.40        715.83        15.76 o
  -8   2  11        680.44        701.98        14.79 o
  -7   2  11        622.90        591.49        13.35 o
  -6   2  11        393.05        387.59        10.74 o
  -5   2  11        411.24        425.07        12.88 o
  -4   2  11        837.79        808.02        21.44 o
  -3   2  11        505.21        472.94        10.17 o
  -2   2  11       1217.42       1179.27        33.64 o
  -1   2  11       1252.68       1246.32        28.67 o
   0   2  11         12.21          9.34         2.81 o
   1   2  11       1894.67       1713.84        23.27 o
   2   2  11         33.75         42.18         5.42 o
   3   2  11       3734.74       3757.72        74.84 o
   4   2  11          1.47          3.24         8.47 o
   5   2  11        271.37        263.07        11.44 o
   6   2  11       3674.99       3844.84        90.07 o
   7   2  11       1127.40       1217.34        30.41 o
   8   2  11       4192.26       4213.50        88.94 o
   9   2  11         17.06         21.20         5.93 o
  10   2  11       1707.12       1768.48        51.30 o
  11   2  11        727.73        681.64        36.97 o
  12   2  11        406.91        379.10        17.57 o
 -12   3  11        247.88        224.21        15.57 o
 -11   3  11         20.87         14.38        11.01 o
 -10   3  11         82.21         90.26         9.95 o
  -9   3  11         31.92         33.57         8.91 o
  -8   3  11        453.61        453.60        12.66 o
  -7   3  11        705.72        778.41        15.60 o
  -6   3  11       2726.94       2715.53        60.57 o
  -5   3  11       1269.48       1376.42        23.01 o
  -4   3  11       1356.16       1432.10        34.13 o
  -3   3  11       2440.53       2381.11        50.15 o
  -2   3  11       2905.65       2780.44        49.84 o
  -1   3  11       3158.50       3045.33        44.77 o
   0   3  11       4714.68       4751.04        75.39 o
   1   3  11        350.07        329.10         7.94 o
   2   3  11       3826.66       3628.49        46.62 o
   3   3  11        359.98        379.50        14.56 o
   4   3  11       2873.51       2794.58        51.87 o
   5   3  11       1829.11       1923.25        44.34 o
   6   3  11       1941.86       1988.22        45.55 o
   7   3  11       5845.26       6454.42       151.36 o
   8   3  11         56.67         49.26        12.79 o
   9   3  11       2594.17       2857.01        69.82 o
  10   3  11        771.64        936.97        30.89 o
  11   3  11        951.69        949.39        38.22 o
  12   3  11       1387.43       1355.33        79.41 o
 -12   4  11        181.56        142.88        15.55 o
 -11   4  11        656.97        610.62        27.12 o
 -10   4  11         40.36         25.69        10.68 o
  -9   4  11          4.40         18.89        10.25 o
  -8   4  11       1883.35       1943.24        30.80 o
  -7   4  11        130.53        130.58         8.79 o
  -6   4  11        939.28       1043.14        22.95 o
  -5   4  11          1.33         -1.71         5.66 o
  -4   4  11        181.86        205.74         7.67 o
  -3   4  11       3782.58       3782.89       125.59 o
  -2   4  11       1596.63       1503.38        69.57 o
  -1   4  11       3542.79       3618.96        62.74 o
   0   4  11        379.15        389.04         9.35 o
   1   4  11       1656.90       1621.19        24.86 o
   2   4  11       3338.82       3394.75        50.42 o
   3   4  11       2421.17       2380.19        57.09 o
   4   4  11        571.86        644.19        25.86 o
   5   4  11       1019.05       1078.55        27.24 o
   6   4  11        722.47        789.43        22.39 o
   7   4  11        120.25        114.69        11.63 o
   8   4  11         15.43         14.54        14.77 o
   9   4  11          5.73         10.83        12.79 o
  10   4  11         97.24        104.99        15.76 o
  11   4  11         11.41         21.96        19.25 o
 -11   5  11        217.32        203.00        15.43 o
 -10   5  11        119.79        107.83        12.52 o
  -9   5  11        278.07        286.70        12.86 o
  -8   5  11        657.92        703.65        17.64 o
  -7   5  11       1423.02       1476.66        28.67 o
  -6   5  11        101.69        112.24         9.03 o
  -5   5  11        246.43        245.74         9.44 o
  -4   5  11       4337.25       4348.20        64.24 o
  -3   5  11       1157.14       1114.99        45.67 o
  -2   5  11        363.80        352.38        10.21 o
  -1   5  11         39.61         31.63         5.32 o
   0   5  11        187.83        163.07         7.15 o
   1   5  11         34.48         33.94         5.60 o
   2   5  11         50.40         56.04         5.37 o
   3   5  11          0.22          7.48         4.18 o
   4   5  11         39.69         46.68         4.52 o
   5   5  11         72.45         63.81        12.19 o
   6   5  11         49.32         50.90        10.30 o
   7   5  11         72.99         55.21        11.24 o
   8   5  11          0.29          2.32        12.71 o
   9   5  11        282.09        263.59        19.91 o
  10   5  11         18.18          4.82        20.16 o
 -10   6  11        974.18        908.33        22.94 o
  -9   6  11          8.30          9.34        11.99 o
  -8   6  11        577.39        588.11        15.91 o
  -7   6  11         43.57         39.58         9.62 o
  -6   6  11        690.73        750.29        17.40 o
  -5   6  11        932.86        985.64        19.88 o
  -4   6  11        664.29        695.02        17.80 o
  -3   6  11          6.46          3.79         7.28 o
  -2   6  11        289.08        251.04        10.47 o
  -1   6  11        405.52        427.25        12.82 o
   0   6  11        498.26        519.61        18.27 o
   1   6  11        345.80        383.09        20.12 o
   2   6  11        200.09        202.39        16.22 o
   3   6  11          9.63         14.43         5.36 o
   4   6  11        648.49        738.44        28.15 o
   5   6  11        152.19        150.06         7.42 o
   6   6  11          7.08          8.93        11.85 o
   7   6  11        414.07        444.04        20.21 o
   8   6  11          0.50         -8.49        17.60 o
   9   6  11         70.30         97.02        18.15 o
  -9   7  11       2644.24       2632.40        45.40 o
  -8   7  11        175.37        175.05        13.23 o
  -7   7  11       1752.62       1843.89        52.16 o
  -6   7  11       1433.54       1518.85        29.86 o
  -5   7  11       1169.85       1245.40        29.27 o
  -4   7  11       1035.13       1052.53        33.58 o
  -3   7  11         11.42         27.93         8.70 o
  -2   7  11       1430.57       1394.06        27.17 o
  -1   7  11          4.97          1.04         7.72 o
   0   7  11        998.98       1088.34        27.58 o
   1   7  11          7.54         14.26         7.45 o
   2   7  11        204.93        211.73        13.98 o
   3   7  11        877.29        889.13        29.27 o
   4   7  11        319.44        317.75        12.30 o
   5   7  11       1275.92       1377.13        28.45 o
   6   7  11         37.27         28.04         7.63 o
   7   7  11         66.53         82.95        17.83 o
   8   7  11        339.36        334.19        21.70 o
  -7   8  11         60.32         73.84        15.10 o
  -6   8  11        660.49        664.06        19.74 o
  -5   8  11         28.86         11.24        11.77 o
  -4   8  11       2171.95       2284.59        40.73 o
  -3   8  11          1.54         -1.65        10.68 o
  -2   8  11        725.85        703.44        25.32 o
  -1   8  11       2048.18       2178.05        58.25 o
   0   8  11         89.32         80.51        10.72 o
   1   8  11       1431.52       1439.65        57.21 o
   2   8  11         28.03         15.23        10.40 o
   3   8  11        884.44        836.28        46.07 o
   4   8  11        687.68        680.44        37.32 o
   5   8  11        991.82        995.18        43.18 o
   6   8  11        475.45        381.76        16.67 o
  -4   9  11         72.37         71.89        14.88 o
  -3   9  11         83.68         94.15        13.00 o
  -2   9  11          0.49         13.40        12.91 o
  -1   9  11          0.48         -4.29        11.36 o
   0   9  11        584.78        556.03        20.77 o
   1   9  11        122.90        119.69        16.63 o
   2   9  11         57.38         40.58        12.74 o
   3   9  11         97.16         71.57        15.22 o
   4   9  11        281.97        216.59        30.16 o
 -13   0  12        300.56        295.65        25.12 o
 -12   0  12        111.80        108.79        20.13 o
 -11   0  12       2823.65       3000.50        68.38 o
 -10   0  12        905.55        928.08        32.20 o
  -9   0  12       2513.11       2529.23       101.40 o
  -8   0  12         55.95         38.27        10.61 o
  -6   0  12      10355.91      10736.25       508.03 o
  -5   0  12       4058.62       3940.52        81.58 o
  -4   0  12       5042.70       5041.24        94.27 o
  -3   0  12        298.89        229.30        23.84 o
  -1   0  12       1812.93       1735.02        36.40 o
   0   0  12        167.72         82.30         5.48 o
   1   0  12       2952.48       2951.34       236.54 o
   2   0  12         76.25        107.80         5.07 o
   3   0  12       8452.23       8563.10       149.29 o
   4   0  12        395.45        379.69        10.00 o
   5   0  12        852.66        839.55        66.91 o
   6   0  12        797.43        806.11        19.48 o
   7   0  12        854.29        930.75        23.81 o
   8   0  12        906.63        909.06        23.89 o
   9   0  12        733.94        757.83        23.30 o
  10   0  12        390.28        408.60        19.54 o
  11   0  12          3.01          4.49        16.74 o
  12   0  12       1350.11       1302.01        42.57 o
 -13   1  12         17.06         26.12        14.76 o
 -12   1  12        109.44         96.29        12.49 o
 -11   1  12          0.82         -5.87        10.99 o
 -10   1  12       1730.31       1765.65        43.35 o
  -9   1  12        219.02        228.27        10.72 o
  -8   1  12         20.92         29.59        10.06 o
  -7   1  12        208.20        200.04        16.00 o
  -6   1  12       1266.44       1398.40        33.19 o
  -5   1  12         12.63          5.67         6.34 o
  -4   1  12       1922.31       2024.93        36.03 o
  -3   1  12        484.00        465.28        10.32 o
  -2   1  12         45.92         72.13         5.33 o
  -1   1  12       2191.23       1940.02        27.64 o
   0   1  12        158.42        168.08         4.65 o
   1   1  12       3693.14       3791.39        48.45 o
   2   1  12       3135.22       2981.74        38.47 o
   3   1  12        781.94        806.39        25.68 o
   4   1  12       4760.85       4692.76       104.81 o
   5   1  12        933.22        846.90        20.26 o
   6   1  12        230.22        230.27         6.07 o
   7   1  12       1777.82       1817.53        56.89 o
   8   1  12        771.63        798.81        17.38 o
   9   1  12       1422.51       1466.27        31.06 o
  10   1  12          9.38          8.33         8.86 o
  11   1  12        126.37        124.36        11.89 o
  12   1  12         25.49         32.52        17.46 o
 -13   2  12         96.78         90.30        14.42 o
 -12   2  12        955.21        921.83        24.52 o
 -11   2  12        453.16        480.46        16.17 o
 -10   2  12        190.77        181.02         9.95 o
  -9   2  12        712.13        772.05        23.04 o
  -8   2  12         87.62         78.79         8.96 o
  -7   2  12         26.94         24.67         6.33 o
  -6   2  12         12.86         14.91         5.65 o
  -5   2  12       1951.59       1941.96        39.74 o
  -4   2  12        260.71        235.36         8.23 o
  -3   2  12        342.50        314.84         8.29 o
  -2   2  12         31.90         48.30         4.53 o
  -1   2  12          5.40         -1.70         3.39 o
   0   2  12        358.62        327.27         7.78 o
   1   2  12        567.87        515.98        13.79 o
   2   2  12        595.03        575.09        15.36 o
   3   2  12        460.33        449.26        13.56 o
   4   2  12        884.40        911.69        28.05 o
   5   2  12        210.73        217.58         9.56 o
   6   2  12         51.49         42.06         7.46 o
   7   2  12         22.77         18.60         8.72 o
   8   2  12        377.63        370.56        34.07 o
   9   2  12        150.94        111.79        26.50 o
  10   2  12         14.89          5.35         6.92 o
  11   2  12          3.63         -0.70         9.22 o
  12   2  12          0.23          4.57        13.28 o
 -12   3  12         76.46         56.75        13.71 o
 -11   3  12        348.06        325.87        15.05 o
 -10   3  12         21.82         35.13        12.31 o
  -9   3  12         52.98         40.12         8.58 o
  -8   3  12          4.30          0.43         7.68 o
  -7   3  12       1252.82       1240.00        23.02 o
  -6   3  12       1338.38       1287.54        22.23 o
  -5   3  12          8.77          8.58         5.58 o
  -4   3  12         18.64         11.26         6.67 o
  -3   3  12        414.02        428.10        15.54 o
  -2   3  12        931.57        901.44        15.59 o
  -1   3  12        277.42        304.29         8.10 o
   0   3  12       1110.36       1153.14        18.39 o
   1   3  12       1119.75       1092.00        19.19 o
   2   3  12        153.37        138.71         5.47 o
   3   3  12       1765.22       1777.82        37.20 o
   4   3  12        150.99        153.23        17.58 o
   5   3  12       2185.13       2083.62        44.59 o
   6   3  12       1804.58       1771.03        40.87 o
   7   3  12        292.15        285.60        17.59 o
   8   3  12          3.38          0.25        11.24 o
   9   3  12        120.39        119.12        14.25 o
  10   3  12        143.28        129.89        16.71 o
  11   3  12         84.76         94.57        19.50 o
 -12   4  12        146.13        140.69        20.03 o
 -11   4  12        177.06        166.34        14.73 o
 -10   4  12         65.42         83.08        11.40 o
  -9   4  12        774.30        745.60        20.94 o
  -8   4  12          4.83         17.42         8.79 o
  -7   4  12        132.29        125.70         8.95 o
  -6   4  12        727.57        768.41        17.03 o
  -5   4  12        406.53        403.54        11.13 o
  -4   4  12       2232.76       2339.53        35.83 o
  -3   4  12         21.62         27.07         7.70 o
  -2   4  12        687.72        726.89        17.72 o
  -1   4  12       1794.53       1741.89        40.48 o
   0   4  12        437.83        439.98        22.32 o
   1   4  12       1929.81       1947.11        31.34 o
   2   4  12         54.59         58.57         3.89 o
   3   4  12        286.89        275.70        13.06 o
   4   4  12         41.46         33.27         8.17 o
   5   4  12          6.62         -1.86        12.18 o
   6   4  12         67.17         50.17         9.67 o
   7   4  12        273.20        276.71        14.23 o
   8   4  12        534.32        526.68        22.37 o
   9   4  12        203.22        177.98        17.13 o
  10   4  12         42.82         48.77        18.95 o
  11   4  12         99.52         82.53        23.82 o
 -11   5  12        721.84        669.68        42.72 o
 -10   5  12        148.90        139.79        13.45 o
  -9   5  12         57.05         74.30        10.56 o
  -8   5  12       2449.00       2660.46        41.52 o
  -7   5  12        171.55        181.50        10.34 o
  -6   5  12        203.74        209.93        11.43 o
  -5   5  12        692.51        740.21        15.92 o
  -4   5  12         67.12         79.29         6.96 o
  -3   5  12       3054.46       3216.02        84.46 o
  -2   5  12         32.63         36.02         7.29 o
  -1   5  12       1652.22       1698.74        50.06 o
   0   5  12        483.08        499.08        13.90 o
   1   5  12        360.58        380.18        17.42 o
   2   5  12        409.45        408.63        14.85 o
   3   5  12        292.26        270.65         8.14 o
   4   5  12       1105.98       1161.36        31.19 o
   5   5  12          0.47         -5.02        10.27 o
   6   5  12       1505.54       1575.34        64.66 o
   7   5  12         12.54         14.72        11.15 o
   8   5  12        230.81        206.52        19.04 o
   9   5  12        165.59        162.01        17.38 o
  10   5  12         63.07         62.90        19.48 o
 -10   6  12         27.66         29.05        13.92 o
  -9   6  12         34.37         49.33        14.57 o
  -8   6  12         89.58         93.31        12.18 o
  -7   6  12        518.05        576.77        15.91 o
  -6   6  12         46.72         51.65         9.79 o
  -5   6  12        145.76        154.41         9.12 o
  -4   6  12         82.44         87.43         8.13 o
  -3   6  12        733.15        838.17        25.88 o
  -2   6  12       1946.56       2008.12        67.82 o
  -1   6  12        436.24        501.16        18.41 o
   0   6  12       3062.35       3175.45        98.18 o
   1   6  12        183.89        211.44        12.24 o
   2   6  12       3899.31       3907.18       135.66 o
   3   6  12       1717.13       1790.69        57.06 o
   4   6  12        438.57        417.57        15.23 o
   5   6  12       2325.00       2355.31        54.91 o
   6   6  12       1490.34       1455.03        36.05 o
   7   6  12        737.22        792.07        28.37 o
   8   6  12        323.82        300.05        19.59 o
   9   6  12         14.44          1.00        18.23 o
  -9   7  12        309.67        307.90        15.94 o
  -8   7  12        148.92        154.76        12.87 o
  -7   7  12         80.76         80.62        12.65 o
  -6   7  12        189.98        186.54        11.97 o
  -5   7  12         61.07         72.16        10.87 o
  -4   7  12         11.42         14.48         8.75 o
  -3   7  12        329.81        325.97        12.83 o
  -2   7  12        113.26        126.47         9.80 o
  -1   7  12         28.53         24.14         8.05 o
   0   7  12        297.22        304.35        25.26 o
   1   7  12          0.22         -2.34         7.70 o
   2   7  12         63.28         66.73         9.06 o
   3   7  12         92.73         85.11         8.04 o
   4   7  12         72.12         73.39         8.87 o
   5   7  12         37.60         38.28         7.36 o
   6   7  12          5.03          0.38        14.06 o
   7   7  12        112.02        125.63        18.70 o
   8   7  12         23.66         21.82        23.23 o
  -7   8  12         35.63         30.36        14.19 o
  -6   8  12        255.46        234.65        15.71 o
  -5   8  12        123.63        142.29        13.16 o
  -4   8  12         36.30         32.50        10.46 o
  -3   8  12         38.05         29.81        10.80 o
  -2   8  12        110.76        123.41        11.86 o
  -1   8  12        348.98        356.58        14.80 o
   0   8  12        881.14        863.02        41.98 o
   1   8  12          0.12         11.07        10.87 o
   2   8  12        264.92        265.62        13.91 o
   3   8  12        368.58        344.02        14.52 o
   4   8  12         35.71         34.29         9.97 o
   5   8  12        186.95        141.41        12.61 o
   6   8  12          3.78        -14.29        16.67 o
  -4   9  12         31.18         43.37        13.31 o
  -3   9  12        237.56        244.19        14.59 o
  -2   9  12        222.19        199.51        17.05 o
  -1   9  12        127.69         96.08        12.90 o
   0   9  12          0.64         -3.00        14.03 o
   1   9  12        130.28        125.81        15.92 o
   2   9  12          4.31          9.81        15.34 o
   3   9  12         10.27         12.16        13.85 o
 -13   1  13        455.08        363.19        45.95 o
 -12   1  13        197.90        197.06        13.75 o
 -11   1  13          4.28          9.39        10.08 o
 -10   1  13       1343.86       1363.36        25.87 o
  -9   1  13        145.37        110.56        18.33 o
  -8   1  13        368.08        378.19        16.87 o
  -7   1  13       2024.24       1833.76       349.47 o
  -6   1  13       1105.65       1044.43        19.57 o
  -5   1  13       4310.52       4515.51        63.49 o
  -4   1  13        783.48        820.81        15.22 o
  -3   1  13        394.84        393.32         9.10 o
  -2   1  13       1014.35       1121.73        17.53 o
  -1   1  13       4383.75       4707.46        60.23 o
   0   1  13        413.18        365.99         7.57 o
   1   1  13         27.63         26.63         3.14 o
   2   1  13       2753.82       2849.28        38.54 o
   3   1  13       1254.81       1197.36        34.80 o
   4   1  13         16.61         12.55         5.45 o
   5   1  13       2785.07       2732.23        57.77 o
   6   1  13        149.65        140.65         8.98 o
   7   1  13       1914.32       2024.02        60.37 o
   8   1  13       1365.60       1426.99        45.41 o
   9   1  13        499.26        492.56        19.80 o
  10   1  13       1129.48       1143.19        36.61 o
  11   1  13        178.27        167.95        11.88 o
  12   1  13        430.17        333.49        24.17 o
 -12   2  13         59.25         52.09        12.45 o
 -11   2  13         12.75         11.54        11.74 o
 -10   2  13        936.53        943.74        31.39 o
  -9   2  13        180.79        186.96        11.35 o
  -8   2  13       1166.09       1157.82        22.71 o
  -7   2  13        118.54        136.03         8.15 o
  -6   2  13          0.30         -5.24         5.92 o
  -5   2  13       4136.39       4177.80        98.24 o
  -4   2  13       1058.07       1131.52        18.82 o
  -3   2  13       5628.76       5672.59        74.27 o
  -2   2  13       3495.73       3474.19        45.44 o
  -1   2  13         53.42         64.54         4.93 o
   0   2  13      16800.36      18333.31       220.90 o
   1   2  13       1617.40       1616.54        22.65 o
   2   2  13       4688.80       4795.61        85.25 o
   3   2  13       2027.33       2118.02        42.77 o
   4   2  13        100.91        112.92        10.68 o
   5   2  13       2347.85       2367.73        48.29 o
   6   2  13        103.68         96.52         8.26 o
   7   2  13       2290.99       2429.08        53.11 o
   8   2  13        281.62        279.59        21.48 o
   9   2  13        192.52        175.23        17.57 o
  10   2  13        113.72        116.44        16.81 o
  11   2  13         58.75         34.60        19.47 o
  12   2  13        249.64        250.64        32.27 o
 -12   3  13         96.55         96.99        13.94 o
 -11   3  13         70.67         57.20        16.63 o
 -10   3  13         35.43         22.57        10.45 o
  -9   3  13        584.85        606.06        15.55 o
  -8   3  13       1053.06       1113.73        23.62 o
  -7   3  13       1346.77       1369.72        25.02 o
  -6   3  13       1543.16       1677.05        29.53 o
  -5   3  13       1164.55       1145.32        49.01 o
  -4   3  13       7412.98       7591.41       168.98 o
  -3   3  13       5610.51       5889.37        75.50 o
  -2   3  13        261.96        285.80         7.85 o
  -1   3  13      10015.90      10485.31       263.98 o
   0   3  13         59.47         60.37         4.27 o
   1   3  13       3522.59       3519.20        53.39 o
   2   3  13       1721.58       1642.07        33.64 o
   3   3  13        826.42        891.25        22.18 o
   4   3  13       8556.34       9162.88       252.48 o
   5   3  13        220.96        231.31        12.43 o
   6   3  13        794.73        866.42        21.80 o
   7   3  13       1135.72       1067.13        28.74 o
   8   3  13       1213.73       1272.43        70.83 o
   9   3  13       1038.12       1073.95        34.11 o
  10   3  13         74.85         73.27        17.68 o
  11   3  13        474.61        464.45        31.51 o
 -12   4  13       1026.29       1036.98        34.74 o
 -11   4  13        503.49        456.56        19.09 o
 -10   4  13         53.26         54.36        12.23 o
  -9   4  13       1346.12       1352.81        27.28 o
  -8   4  13       1742.04       1861.73        31.30 o
  -7   4  13        315.06        313.82        11.68 o
  -6   4  13       2594.46       2750.16        43.24 o
  -5   4  13          2.79         -6.03         6.05 o
  -4   4  13        535.35        521.57        12.84 o
  -3   4  13        316.58        286.25         9.77 o
  -2   4  13         17.74         18.58         5.04 o
  -1   4  13          3.46          1.03         4.15 o
   0   4  13        158.78        180.87         9.60 o
   1   4  13        296.77        281.19         8.67 o
   2   4  13        761.43        719.41        16.06 o
   3   4  13        104.01        121.27        10.93 o
   4   4  13        176.66        167.91        16.35 o
   5   4  13         41.14         52.81         9.59 o
   6   4  13        905.18        917.10        64.28 o
   7   4  13        410.43        413.03        17.16 o
   8   4  13         11.26         -4.26        13.12 o
   9   4  13        399.40        420.46        22.79 o
  10   4  13         16.22          8.05        17.37 o
  11   4  13        151.94        134.56        23.31 o
 -11   5  13         50.99         48.68        14.34 o
 -10   5  13        100.25        107.12        12.51 o
  -9   5  13         65.12         62.84        10.56 o
  -8   5  13          8.84          6.47         8.69 o
  -7   5  13          0.49         -3.10         8.91 o
  -6   5  13        232.31        236.12        10.26 o
  -5   5  13        262.18        267.90        10.58 o
  -4   5  13         48.00         53.92         7.70 o
  -3   5  13        131.93        138.48         8.47 o
  -2   5  13        427.03        440.99        12.03 o
  -1   5  13          0.54          2.16         5.67 o
   0   5  13        689.14        675.05        13.72 o
   1   5  13        159.02        163.06         6.72 o
   2   5  13        920.15        944.37        17.61 o
   3   5  13        308.99        297.43         7.96 o
   4   5  13        548.55        555.80        18.99 o
   5   5  13        221.07        197.83        13.51 o
   6   5  13        852.41        922.24        27.66 o
   7   5  13         63.51         53.65        12.03 o
   8   5  13          0.70          7.08        13.36 o
   9   5  13         52.08         49.20        16.42 o
  10   5  13         41.34         48.86        23.52 o
 -10   6  13         21.63         27.95        13.82 o
  -9   6  13        177.96        165.43        14.29 o
  -8   6  13        125.55        148.39        13.01 o
  -7   6  13        955.11       1032.76        24.03 o
  -6   6  13        111.71         99.48        11.04 o
  -5   6  13          3.89          5.65         7.58 o
  -4   6  13         49.82         44.69         7.99 o
  -3   6  13        263.46        224.47        10.89 o
  -2   6  13        146.81        156.40         8.29 o
  -1   6  13          0.42          1.80         6.97 o
   0   6  13        621.22        620.12        13.78 o
   1   6  13        326.81        328.44        10.22 o
   2   6  13        447.46        430.04        11.10 o
   3   6  13         56.13         66.11         7.40 o
   4   6  13        215.60        165.70        12.38 o
   5   6  13         83.73         71.70        15.60 o
   6   6  13          4.10          0.07        14.78 o
   7   6  13        216.97        200.51        19.11 o
   8   6  13         70.47         50.16        18.93 o
   9   6  13         48.62         64.20        20.99 o
  -8   7  13        363.27        375.03        19.24 o
  -7   7  13          0.20         -4.09        12.19 o
  -6   7  13        583.50        659.42        17.11 o
  -5   7  13        345.95        353.51        14.35 o
  -4   7  13        331.56        347.95        13.69 o
  -3   7  13        433.32        436.22        14.95 o
  -2   7  13        341.47        381.26        12.35 o
  -1   7  13        283.32        274.14        11.81 o
   0   7  13         61.16         58.31         9.08 o
   1   7  13        233.68        240.74        11.95 o
   2   7  13        618.12        616.56        16.04 o
   3   7  13        944.15        938.21        24.86 o
   4   7  13         30.59         26.01         8.13 o
   5   7  13         10.52         12.91        20.45 o
   6   7  13        312.04        283.65        20.57 o
   7   7  13          0.30          0.94        16.82 o
  -7   8  13       1642.79       1552.51        33.81 o
  -6   8  13          9.68         20.33        12.30 o
  -5   8  13        706.08        690.42        21.50 o
  -4   8  13         36.09         35.53        11.11 o
  -3   8  13         65.48         56.13        11.11 o
  -2   8  13       1809.75       1783.59        84.23 o
  -1   8  13         84.02         71.45        10.74 o
   0   8  13        410.25        374.90        19.02 o
   1   8  13       1178.86       1167.73        39.71 o
   2   8  13        890.73        873.23        22.69 o
   3   8  13        189.64        179.12        12.39 o
   4   8  13         99.53         96.53        11.36 o
   5   8  13        695.33        499.32        29.62 o
   6   8  13         61.67         46.79        18.15 o
  -3   9  13        808.21        761.18        33.88 o
  -2   9  13         56.28         48.53        15.90 o
  -1   9  13        277.01        238.05        17.20 o
   0   9  13        242.51        214.05        14.29 o
   1   9  13         98.15         80.83        14.24 o
   2   9  13        558.30        471.88        67.84 o
 -13   0  14        188.98        133.50        23.19 o
 -12   0  14       1083.47       1052.99        37.43 o
 -11   0  14          3.05        -13.35        18.90 o
 -10   0  14       1118.69       1123.91        32.21 o
  -9   0  14       2482.00       2462.71        54.89 o
  -8   0  14       1438.06       1308.06       292.05 o
  -7   0  14         23.36         29.52        10.45 o
  -6   0  14          0.79          4.21         7.78 o
  -5   0  14       3618.77       3785.89        72.11 o
  -4   0  14       1073.59       1146.35        27.14 o
  -3   0  14       5448.05       5292.49       101.79 o
  -2   0  14         27.82         35.81         6.37 o
  -1   0  14       2731.65       3088.11        59.29 o
   0   0  14       7655.17       7696.19       140.96 o
   1   0  14       8779.91       8755.25       371.62 o
   2   0  14       9114.39       9562.01       161.84 o
   3   0  14          2.36          2.89         3.62 o
   4   0  14        342.04        303.47         8.74 o
   5   0  14       4178.80       4452.85        84.18 o
   6   0  14       1144.01       1190.15        27.76 o
   7   0  14        425.39        426.58        14.06 o
   8   0  14         44.62         41.19         7.94 o
   9   0  14         84.70        126.97        12.10 o
  10   0  14        325.57        363.45        19.41 o
  11   0  14         11.65          7.72        17.19 o
  12   0  14         30.62         30.48        22.40 o
 -13   1  14         70.77         45.27        14.80 o
 -12   1  14        358.06        329.99        24.29 o
 -11   1  14        343.90        298.53        14.27 o
 -10   1  14        275.68        286.16        14.27 o
  -9   1  14       2061.79       2053.55        36.94 o
  -8   1  14        749.17        760.17        18.24 o
  -7   1  14       2550.69       2404.96       397.56 o
  -6   1  14        439.56        413.70        14.44 o
  -5   1  14       1389.24       1364.59        26.83 o
  -4   1  14       5100.90       5137.35        69.77 o
  -3   1  14       1265.79       1228.92        20.44 o
  -2   1  14         53.42         37.48         4.16 o
  -1   1  14       2610.36       2660.08        36.59 o
   0   1  14        346.50        336.71         7.47 o
   1   1  14       5503.13       5610.39        68.89 o
   2   1  14       1211.81       1175.29        19.24 o
   3   1  14         97.85         98.71         3.14 o
   4   1  14          0.44          6.22         5.34 o
   5   1  14       1274.36       1317.86        44.87 o
   6   1  14        288.33        262.89        22.26 o
   7   1  14        547.17        520.29        59.75 o
   8   1  14        210.99        181.60         7.31 o
   9   1  14        158.94        125.82         7.45 o
  10   1  14        953.52        933.07        47.12 o
  11   1  14        103.79         94.38        11.37 o
  12   1  14        314.44        237.72        23.19 o
 -12   2  14         18.04         28.62        12.80 o
 -11   2  14        278.40        264.85        13.93 o
 -10   2  14        207.53        221.16        12.40 o
  -9   2  14          0.17          4.42         8.11 o
  -8   2  14        743.82        766.38        17.54 o
  -7   2  14       1649.95       1659.50        29.79 o
  -6   2  14       3024.43       3044.74       109.95 o
  -5   2  14         16.32         18.44         5.46 o
  -4   2  14        276.23        296.54         8.90 o
  -3   2  14        632.61        606.16        13.02 o
  -2   2  14        119.72         96.31         5.70 o
  -1   2  14       1328.79       1279.75        23.96 o
   0   2  14        434.88        439.51         9.14 o
   1   2  14       5059.82       5204.93        65.22 o
   2   2  14        116.12        126.47         7.58 o
   3   2  14        644.42        628.69        16.87 o
   4   2  14        245.00        256.27        10.31 o
   5   2  14        193.96        191.53         9.83 o
   6   2  14       2790.34       2872.97        57.90 o
   7   2  14        119.54        114.93        10.30 o
   8   2  14        245.72        262.91        14.02 o
   9   2  14       1345.39       1387.74        56.10 o
  10   2  14         58.37         52.56        15.32 o
  11   2  14        700.81        684.25        31.03 o
 -12   3  14         30.78         25.81        14.76 o
 -11   3  14          3.70          3.97        11.38 o
 -10   3  14          4.32          7.10        10.27 o
  -9   3  14        260.83        253.99        11.35 o
  -8   3  14        160.56        143.74         9.42 o
  -7   3  14         73.05         75.63         8.21 o
  -6   3  14       1760.17       1854.86        36.96 o
  -5   3  14        101.03         92.76         9.19 o
  -4   3  14         20.64         18.80         5.81 o
  -3   3  14        845.68        877.64        16.51 o
  -2   3  14        874.17        845.78        15.24 o
  -1   3  14          3.90          4.23         4.10 o
   0   3  14        164.80        161.41         5.63 o
   1   3  14        160.88        170.57         5.85 o
   2   3  14         25.93         18.56         6.76 o
   3   3  14         30.55         37.01        13.34 o
   4   3  14       2108.25       2115.64        44.60 o
   5   3  14        248.35        252.32        13.67 o
   6   3  14          0.74          3.82         8.25 o
   7   3  14         80.59         51.68        11.59 o
   8   3  14         20.59         23.53        11.04 o
   9   3  14        446.63        446.03        35.63 o
  10   3  14         12.69         29.11        22.76 o
  11   3  14         10.75         16.67        21.09 o
 -11   4  14         51.29         48.99        14.18 o
 -10   4  14         43.53         47.68        12.39 o
  -9   4  14        947.57        963.66        23.90 o
  -8   4  14         47.10         49.27         9.50 o
  -7   4  14         11.26         21.44         8.10 o
  -6   4  14        966.84        998.07        22.28 o
  -5   4  14        202.77        210.87        12.08 o
  -4   4  14       2078.65       2123.88        43.87 o
  -3   4  14       1031.80       1042.67        25.80 o
  -2   4  14         13.16         13.38         4.99 o
  -1   4  14       6420.11       6735.17       131.86 o
   0   4  14         77.07         65.52         5.72 o
   1   4  14        647.11        679.36        13.00 o
   2   4  14       1422.82       1438.33        31.22 o
   3   4  14       1584.18       1609.29        36.83 o
   4   4  14       2342.13       2448.81        51.34 o
   5   4  14          2.52          1.00        10.37 o
   6   4  14        818.09        897.14        26.80 o
   7   4  14       1269.06       1346.58        34.99 o
   8   4  14        841.99        833.82        28.14 o
   9   4  14        333.45        308.12        22.06 o
  10   4  14          1.61         14.91        18.43 o
 -11   5  14       1263.66       1148.84        82.57 o
 -10   5  14          3.02         10.17        11.77 o
  -9   5  14        681.39        685.79        18.03 o
  -8   5  14        786.63        849.02        18.82 o
  -7   5  14         61.15         64.75         9.28 o
  -6   5  14       2802.76       2943.15        51.01 o
  -5   5  14        109.71        120.38         8.40 o
  -4   5  14        218.82        219.43         9.42 o
  -3   5  14         59.09         50.49         7.70 o
  -2   5  14       4661.01       4881.71        67.08 o
  -1   5  14        236.95        254.15         8.87 o
   0   5  14       1771.23       1824.61        33.04 o
   1   5  14         36.15         45.25         7.16 o
   2   5  14        625.87        638.26        13.27 o
   3   5  14       2277.75       2183.77        49.40 o
   4   5  14          0.44          1.35         9.82 o
   5   5  14       1100.35       1122.48        33.32 o
   6   5  14        520.41        554.19        20.82 o
   7   5  14          1.18          5.42        14.45 o
   8   5  14        589.07        526.64        26.39 o
   9   5  14         99.68        110.39        21.46 o
  10   5  14        136.04        127.69        22.45 o
 -10   6  14       1172.30       1134.22        31.62 o
  -9   6  14          2.18         -3.75        12.26 o
  -8   6  14        481.67        489.69        19.83 o
  -7   6  14       3310.78       3592.87        59.23 o
  -6   6  14       1125.28       1128.45        23.38 o
  -5   6  14       1493.69       1555.39        27.48 o
  -4   6  14         81.44         77.13         9.43 o
  -3   6  14        159.67        148.64         9.71 o
  -2   6  14       2015.60       2066.27        49.69 o
  -1   6  14        806.59        801.36        30.01 o
   0   6  14         11.27         15.67         7.03 o
   1   6  14          3.65          1.43         5.68 o
   2   6  14        257.75        276.51        12.08 o
   3   6  14         15.91         13.80         5.22 o
   4   6  14        309.83        301.61        17.36 o
   5   6  14         27.07         13.80        12.26 o
   6   6  14         31.32         39.91        18.87 o
   7   6  14         36.16         41.41        16.33 o
   8   6  14        130.58        117.35        32.80 o
   9   6  14        124.88        127.68        21.44 o
  -8   7  14         53.18         51.28        14.02 o
  -7   7  14         67.62         57.59        12.52 o
  -6   7  14         17.85         17.69        10.69 o
  -5   7  14        402.57        379.24        14.32 o
  -4   7  14         98.95         84.51        10.14 o
  -3   7  14        876.18        871.44        21.05 o
  -2   7  14       1012.17        959.99        23.45 o
  -1   7  14          9.35          3.36         9.63 o
   0   7  14        908.57        937.34        33.07 o
   1   7  14          4.20         13.10         8.28 o
   2   7  14          1.67          3.32         8.76 o
   3   7  14        301.12        320.69        12.65 o
   4   7  14        353.61        319.29        20.34 o
   5   7  14        744.57        715.50        28.83 o
   6   7  14         16.03         11.04        17.44 o
   7   7  14         67.91         31.85        19.90 o
  -6   8  14         20.82         26.18        14.63 o
  -5   8  14          4.99          2.13        12.82 o
  -4   8  14          6.41          1.99        11.61 o
  -3   8  14          0.75         -5.33        11.64 o
  -2   8  14         27.42         16.85        10.67 o
  -1   8  14         37.62         25.47        11.64 o
   0   8  14        307.13        295.11        17.23 o
   1   8  14          6.95          6.74        12.45 o
   2   8  14          6.52          5.78        11.45 o
   3   8  14         69.45         57.20        12.26 o
   4   8  14          2.68          0.87         9.09 o
   5   8  14         18.14         26.11        17.46 o
  -3   9  14         13.17         12.00        14.87 o
  -2   9  14        426.92        390.48        31.85 o
  -1   9  14        132.38        122.15        22.44 o
   0   9  14        588.82        492.81        41.77 o
   1   9  14         32.79         67.28        19.18 o
 -12   1  15         90.02         69.94        14.48 o
 -11   1  15        148.51        132.65        13.29 o
 -10   1  15        459.01        463.63        21.46 o
  -9   1  15         88.68         79.65        10.27 o
  -8   1  15       2034.34       2037.05       112.62 o
  -7   1  15        624.58        647.80        18.26 o
  -6   1  15        185.42        184.95         8.17 o
  -5   1  15       2621.93       2744.23        42.54 o
  -4   1  15       3407.92       3668.09        78.89 o
  -3   1  15       6772.54       7067.07        90.89 o
  -2   1  15       3638.99       3732.80        50.25 o
  -1   1  15       1275.85       1306.63        26.11 o
   0   1  15       5095.91       5141.25        76.77 o
   1   1  15       1821.96       1826.33        26.14 o
   2   1  15       3447.97       3446.23        50.41 o
   3   1  15       3084.46       3100.90        56.21 o
   4   1  15         12.52         15.79         5.26 o
   5   1  15       1347.80       1429.32        64.91 o
   6   1  15       1008.20       1024.89        26.11 o
   7   1  15       1078.11       1146.76        39.43 o
   8   1  15        188.55        204.01        11.61 o
   9   1  15        150.98        175.17        16.48 o
  10   1  15        154.74        140.18        30.13 o
  11   1  15          8.45         -1.78        18.71 o
 -12   2  15        297.49        286.89        17.01 o
 -11   2  15         88.58         86.77        13.88 o
 -10   2  15        868.52        820.79        22.92 o
  -9   2  15        329.47        351.14        13.22 o
  -8   2  15       1766.02       1871.14        32.97 o
  -7   2  15        925.38        927.62        36.28 o
  -6   2  15         28.26         30.75         7.23 o
  -5   2  15        302.97        327.17         9.60 o
  -4   2  15        133.21        156.15         7.32 o
  -3   2  15        804.32        827.21        24.82 o
  -2   2  15       1150.38       1158.86        29.09 o
  -1   2  15        140.89        140.91         6.17 o
   0   2  15        122.78        132.54         5.53 o
   1   2  15       1478.01       1521.74        24.03 o
   2   2  15         16.28         17.57         4.46 o
   3   2  15       2668.94       2857.15        57.02 o
   4   2  15         13.54         15.31         8.64 o
   5   2  15         88.43         90.36        10.22 o
   6   2  15       2267.55       2403.13        52.28 o
   7   2  15        143.81        149.94        20.69 o
   8   2  15       1842.86       1948.65        42.27 o
   9   2  15        436.23        444.83        32.51 o
  10   2  15         76.68         82.81        16.49 o
  11   2  15       1307.29       1373.78        44.33 o
 -12   3  15        296.95        260.83        22.87 o
 -11   3  15        622.47        582.18        22.83 o
 -10   3  15         38.79         39.29        10.56 o
  -9   3  15        495.97        513.97        16.88 o
  -8   3  15        194.55        206.82        11.43 o
  -7   3  15       1507.33       1576.29        32.96 o
  -6   3  15        608.75        657.05        21.38 o
  -5   3  15        320.40        333.75        10.65 o
  -4   3  15       5370.73       5616.17        80.04 o
  -3   3  15         86.64         91.79         6.71 o
  -2   3  15        225.25        230.33        12.59 o
  -1   3  15        384.53        380.94        11.29 o
   0   3  15         17.59          9.91         4.23 o
   1   3  15        280.19        290.84         7.19 o
   2   3  15          3.49         13.86         6.83 o
   3   3  15        768.87        784.41        20.63 o
   4   3  15        341.61        330.49        14.80 o
   5   3  15        142.05        143.73        10.61 o
   6   3  15         60.87         63.49        11.22 o
   7   3  15        255.60        253.94        13.76 o
   8   3  15         62.44         61.62        13.76 o
   9   3  15          5.27         12.76        13.36 o
  10   3  15          9.49          9.63        21.29 o
  11   3  15        122.85        137.24        22.09 o
 -11   4  15       1037.13        971.69        40.42 o
 -10   4  15        340.55        326.59        15.43 o
  -9   4  15         21.13         34.84        11.14 o
  -8   4  15        312.85        323.57        13.01 o
  -7   4  15         88.78         82.86         8.73 o
  -6   4  15        696.05        704.57        22.53 o
  -5   4  15        282.41        235.56        44.85 o
  -4   4  15        654.49        708.94        28.10 o
  -3   4  15       1699.39       1734.46        30.77 o
  -2   4  15        821.90        829.92        23.39 o
  -1   4  15       2412.48       2525.74        38.48 o
   0   4  15        173.85        169.38         7.58 o
   1   4  15        363.70        379.58        12.07 o
   2   4  15       1104.01       1063.22        20.10 o
   3   4  15        137.67        102.67        11.24 o
   4   4  15        953.74        933.51        47.23 o
   5   4  15        605.09        611.20        37.89 o
   6   4  15        577.39        634.69        41.45 o
   7   4  15        132.04        119.01        12.97 o
   8   4  15         85.31         77.39        13.11 o
   9   4  15        115.92         85.98        21.46 o
  10   4  15         34.00         27.73        22.94 o
 -10   5  15         27.70         13.51        14.26 o
  -9   5  15        259.92        261.48        13.38 o
  -8   5  15        193.96        186.15        11.69 o
  -7   5  15         47.22         41.17         9.76 o
  -6   5  15        380.23        386.14        14.29 o
  -5   5  15         39.71         43.60         7.77 o
  -4   5  15         26.52         21.92         9.22 o
  -3   5  15         23.87         19.21         6.95 o
  -2   5  15        793.91        794.39        31.01 o
  -1   5  15        795.82        796.07        16.49 o
   0   5  15          1.46         -0.78         5.33 o
   1   5  15        624.86        613.74        13.08 o
   2   5  15        225.90        206.11         8.05 o
   3   5  15         78.41         77.43        14.15 o
   4   5  15        665.23        711.08        41.36 o
   5   5  15        390.66        345.92        17.16 o
   6   5  15        100.76        114.90        13.68 o
   7   5  15        728.17        759.46        59.97 o
   8   5  15          0.52          9.21        15.01 o
   9   5  15         38.57         42.63        21.34 o
  -9   6  15        381.63        360.58        17.31 o
  -8   6  15         33.03         25.36        11.24 o
  -7   6  15        107.61        116.69        11.13 o
  -6   6  15        257.62        279.56        16.16 o
  -5   6  15         19.71         22.00         9.68 o
  -4   6  15        215.80        222.99        11.00 o
  -3   6  15         16.77         16.89         8.46 o
  -2   6  15         18.36         13.87         8.04 o
  -1   6  15       1474.84       1550.92        33.21 o
   0   6  15        168.43        179.39         8.98 o
   1   6  15        779.38        853.63        17.53 o
   2   6  15         13.44         11.01         6.33 o
   3   6  15        105.09         89.30         8.28 o
   4   6  15        623.16        636.40        21.16 o
   5   6  15        181.29        193.59        23.02 o
   6   6  15        239.11        228.07        17.38 o
   7   6  15        249.16        268.97        21.40 o
   8   6  15        205.93        184.13        24.92 o
  -8   7  15         32.21         47.17        13.40 o
  -7   7  15         12.38         11.18        13.18 o
  -6   7  15         69.05         57.75        11.52 o
  -5   7  15        329.72        349.88        14.61 o
  -4   7  15        518.47        516.03        16.65 o
  -3   7  15         31.46         26.93        10.74 o
  -2   7  15        268.95        256.53        14.60 o
  -1   7  15         32.61         33.61         8.60 o
   0   7  15       1260.89       1303.72        55.63 o
   1   7  15         47.50         42.61         8.89 o
   2   7  15        652.13        658.53        30.21 o
   3   7  15        623.42        600.09        16.39 o
   4   7  15        776.47        812.39        26.92 o
   5   7  15       1024.45       1011.73        35.19 o
   6   7  15        245.48        243.48        23.52 o
   7   7  15        118.13         97.08        20.13 o
  -6   8  15        597.23        551.13        21.71 o
  -5   8  15        137.46        154.02        15.94 o
  -4   8  15         10.20         21.52        12.71 o
  -3   8  15        152.86        124.77        13.22 o
  -2   8  15        729.47        717.74        46.78 o
  -1   8  15       1379.50       1355.64        84.05 o
   0   8  15        385.45        386.06        31.91 o
   1   8  15         55.86         31.35        13.21 o
   2   8  15        147.34        129.28        11.33 o
   3   8  15         97.50         87.62        11.83 o
   4   8  15        290.07        286.83        22.36 o
   5   8  15          2.77         -6.74        17.84 o
  -1   9  15        130.24        117.61        15.57 o
   0   9  15        144.78        120.52        16.66 o
 -12   0  16         42.20         37.88        21.03 o
 -11   0  16       1462.79       1473.86        40.96 o
 -10   0  16         23.47         39.19        15.86 o
  -9   0  16        509.16        494.79        20.85 o
  -8   0  16        736.28        737.90        25.70 o
  -7   0  16        666.83        698.93        24.91 o
  -6   0  16        864.72        899.24        24.13 o
  -5   0  16         83.75        101.59         9.67 o
  -4   0  16        614.77        694.48        24.76 o
  -3   0  16       4132.90       4257.62        85.53 o
  -2   0  16       1686.79       1909.95        53.00 o
  -1   0  16        640.44        651.27        16.01 o
   0   0  16        886.16        917.67        42.02 o
   1   0  16         29.05         25.59         4.55 o
   2   0  16        292.21        319.98         9.99 o
   3   0  16       1185.63       1245.82        27.93 o
   4   0  16       2242.62       2195.36        67.59 o
   5   0  16        345.01        338.36        13.92 o
   6   0  16         12.09          8.13         5.48 o
   7   0  16        578.74        638.21        16.81 o
   8   0  16        164.66        175.47        11.02 o
   9   0  16       3609.57       3700.23        76.76 o
  10   0  16        241.25        237.63        17.50 o
  11   0  16         31.96         30.77        28.75 o
 -12   1  16         94.83         84.01        14.76 o
 -11   1  16         20.90          9.99        11.42 o
 -10   1  16       1004.38        982.84        32.97 o
  -9   1  16        186.34        177.95        12.39 o
  -8   1  16         72.54         59.52         8.42 o
  -7   1  16         15.47         18.02         6.63 o
  -6   1  16        561.27        608.79        14.03 o
  -5   1  16        278.31        298.45        10.60 o
  -4   1  16        261.87        264.84        10.09 o
  -3   1  16       2310.79       2375.47        32.90 o
  -2   1  16        824.09        878.13        16.03 o
  -1   1  16       4787.62       4763.26        63.91 o
   0   1  16        438.33        463.73         9.49 o
   1   1  16       1267.53       1320.77        21.49 o
   2   1  16       5322.80       5536.77        68.79 o
   3   1  16         78.22         84.55         7.18 o
   4   1  16       2577.41       2748.47        54.37 o
   5   1  16       1254.71       1280.54        29.19 o
   6   1  16         89.79         81.66        10.79 o
   7   1  16       3222.56       3468.38        81.49 o
   8   1  16        916.42        952.70        24.63 o
   9   1  16        632.31        687.21        26.86 o
  10   1  16        174.53        170.26        16.42 o
  11   1  16         22.09         11.13        20.08 o
 -12   2  16         38.16         30.26        13.96 o
 -11   2  16        629.41        569.79        19.63 o
 -10   2  16        445.32        469.78        15.07 o
  -9   2  16          0.34          8.45         9.58 o
  -8   2  16         56.64         57.15         9.39 o
  -7   2  16        412.29        426.89        12.97 o
  -6   2  16        868.14        908.17        19.54 o
  -5   2  16        987.83       1019.77        18.99 o
  -4   2  16         89.08         78.79         6.62 o
  -3   2  16       1531.28       1566.88        24.27 o
  -2   2  16        257.77        234.24         7.82 o
  -1   2  16       1530.48       1609.50        24.97 o
   0   2  16       2497.85       2457.92        35.60 o
   1   2  16         90.15         91.55         4.81 o
   2   2  16         32.46         27.39         3.82 o
   3   2  16       5673.50       5872.66       109.89 o
   4   2  16         33.12         46.45        17.90 o
   5   2  16        664.76        661.59        20.48 o
   6   2  16       1033.89       1128.69        31.69 o
   7   2  16         90.57         95.79        10.22 o
   8   2  16        954.08       1035.08        28.83 o
   9   2  16        175.29        156.62        16.48 o
  10   2  16          6.90         -1.23        16.01 o
  11   2  16        441.63        394.47        51.54 o
 -11   3  16        192.63        170.84        15.14 o
 -10   3  16        444.00        461.63        15.92 o
  -9   3  16         21.76         28.77        10.40 o
  -8   3  16        510.28        512.92        19.26 o
  -7   3  16        192.66        177.72        10.15 o
  -6   3  16         37.70         34.19         7.81 o
  -5   3  16         93.08         85.61         7.81 o
  -4   3  16        690.92        689.20        22.12 o
  -3   3  16       1444.46       1536.82        25.85 o
  -2   3  16       4637.73       4776.18       116.87 o
  -1   3  16        127.09        144.17         6.99 o
   0   3  16         45.61         44.52         5.94 o
   1   3  16          2.67          2.73         3.17 o
   2   3  16        918.22        907.59        24.88 o
   3   3  16        805.96        775.49        21.93 o
   4   3  16        280.55        281.93        21.59 o
   5   3  16       1611.96       1641.90        37.99 o
   6   3  16        609.75        589.64        19.58 o
   7   3  16         79.11         80.80        12.65 o
   8   3  16        433.96        469.60        25.05 o
   9   3  16         27.28         25.34        14.46 o
  10   3  16         33.95         73.52        22.45 o
 -11   4  16        315.30        304.49        17.14 o
 -10   4  16        158.79        155.35        15.23 o
  -9   4  16       1597.06       1681.79        30.38 o
  -8   4  16        586.79        604.34        15.74 o
  -7   4  16       1218.01       1291.00        29.66 o
  -6   4  16       2478.56       2533.65        41.82 o
  -5   4  16         31.08         42.18         7.44 o
  -4   4  16       3160.25       3226.72        66.98 o
  -3   4  16         17.40         18.42         6.93 o
  -2   4  16       1001.06       1009.52        19.29 o
  -1   4  16        326.13        349.85        12.59 o
   0   4  16         31.54         30.21         4.88 o
   1   4  16       1411.61       1464.61        25.43 o
   2   4  16        283.10        282.42        14.02 o
   3   4  16        162.70        152.20        10.77 o
   4   4  16        426.43        429.52        19.25 o
   5   4  16       1211.71       1200.81        40.56 o
   6   4  16       1166.87       1199.03        30.17 o
   7   4  16        277.99        243.08        18.22 o
   8   4  16         99.21         89.64        14.94 o
   9   4  16         92.51        105.90        32.24 o
  10   4  16        628.16        636.47        33.61 o
 -10   5  16       1040.70       1016.39        25.26 o
  -9   5  16        108.38        105.03        12.77 o
  -8   5  16       1027.96       1070.46        24.61 o
  -7   5  16        634.41        666.98        16.97 o
  -6   5  16          0.26         -2.25         8.47 o
  -5   5  16       1798.79       1837.31        29.80 o
  -4   5  16          3.50          7.15         8.31 o
  -3   5  16       1354.98       1423.54        34.99 o
  -2   5  16        107.87        110.66         7.56 o
  -1   5  16        570.77        598.01        13.94 o
   0   5  16       1821.02       1805.27        30.10 o
   1   5  16         49.35         60.22         6.26 o
   2   5  16        287.98        264.66         7.91 o
   3   5  16         21.77          8.48        11.71 o
   4   5  16        241.83        256.02        14.71 o
   5   5  16        213.98        218.02        15.50 o
   6   5  16       1639.96       1637.33        51.57 o
   7   5  16         64.40         71.83        17.77 o
   8   5  16        133.31         94.72        20.99 o
   9   5  16        911.95        963.51        49.18 o
  -9   6  16         60.91         59.33        14.16 o
  -8   6  16          1.49         -7.97        11.80 o
  -7   6  16         66.81         69.42        11.89 o
  -6   6  16        280.14        252.93        14.32 o
  -5   6  16        386.28        364.03        17.13 o
  -4   6  16         17.93         17.72         8.89 o
  -3   6  16        477.80        448.87        14.71 o
  -2   6  16        539.82        536.83        19.97 o
  -1   6  16        123.98        130.46         9.04 o
   0   6  16        732.81        743.97        28.61 o
   1   6  16        840.36        873.66        18.66 o
   2   6  16        590.74        599.21        26.34 o
   3   6  16        643.41        618.21        23.70 o
   4   6  16        468.31        438.53        30.62 o
   5   6  16       2166.07       2239.34        53.51 o
   6   6  16        504.28        428.33        23.62 o
   7   6  16        450.19        421.26        24.64 o
   8   6  16         53.90         45.48        21.77 o
  -7   7  16        187.70        165.94        14.82 o
  -6   7  16         32.69         38.10        12.26 o
  -5   7  16        393.79        411.42        16.07 o
  -4   7  16          9.64         12.47        11.23 o
  -3   7  16        148.02        147.97        12.46 o
  -2   7  16         26.00         31.82        10.67 o
  -1   7  16         29.00         17.69         9.23 o
   0   7  16        477.55        505.33        15.38 o
   1   7  16          3.20          2.67         9.91 o
   2   7  16        115.70        121.73        11.77 o
   3   7  16         48.30         34.26         8.50 o
   4   7  16         99.91         68.26        18.40 o
   5   7  16          9.22         15.80        17.75 o
   6   7  16        383.85        358.41        23.45 o
  -5   8  16        199.81        187.75        16.21 o
  -4   8  16         44.74         43.80        13.89 o
  -3   8  16        127.57        132.59        15.84 o
  -2   8  16          3.56         15.18        12.09 o
  -1   8  16          0.36         15.23        13.42 o
   0   8  16        358.11        326.13        29.14 o
   1   8  16          5.46         -6.60        11.97 o
   2   8  16         14.33          7.62        12.73 o
   3   8  16         56.27         34.09        13.37 o
   4   8  16          8.04         12.79        17.13 o
 -12   1  17        353.80        259.42        17.21 o
 -11   1  17         56.92         47.66        19.01 o
 -10   1  17       1558.59       1545.98        35.09 o
  -9   1  17          1.38         -4.54        11.96 o
  -8   1  17       1541.12       1608.28        28.41 o
  -7   1  17         12.79         23.90         7.23 o
  -6   1  17         97.07        102.92         9.14 o
  -5   1  17        975.90        996.27        22.76 o
  -4   1  17        383.85        392.23        10.50 o
  -3   1  17       2016.00       2132.82        31.05 o
  -2   1  17          2.15          3.85         4.91 o
  -1   1  17       1216.83       1247.95        20.34 o
   0   1  17        788.05        777.30        13.98 o
   1   1  17        203.05        201.14         6.17 o
   2   1  17       3275.07       3254.41        44.47 o
   3   1  17         29.98         27.67         3.15 o
   4   1  17       1134.10       1137.20        26.83 o
   5   1  17       1040.75       1035.90        31.16 o
   6   1  17          1.63         -3.39         7.18 o
   7   1  17       2216.76       2318.48        48.29 o
   8   1  17        140.05        149.62        12.23 o
   9   1  17        301.34        315.92        19.75 o
  10   1  17        102.77         99.25        15.88 o
  11   1  17         85.48         79.35        24.27 o
 -12   2  17        214.72        138.28        26.29 o
 -11   2  17         24.46         16.53        12.73 o
 -10   2  17         47.51         57.98        11.82 o
  -9   2  17        910.46        892.22        20.99 o
  -8   2  17         12.93          6.21         9.68 o
  -7   2  17       1531.90       1615.75        27.78 o
  -6   2  17         95.56         91.67         7.61 o
  -5   2  17       1105.51       1213.33        26.27 o
  -4   2  17        942.87        957.63        18.27 o
  -3   2  17        669.01        695.58        25.74 o
  -2   2  17       1094.37       1116.42        18.96 o
  -1   2  17          2.03          0.58         4.04 o
   0   2  17        871.29        867.97        15.69 o
   1   2  17       1656.12       1659.89        25.39 o
   2   2  17        193.61        173.01         5.24 o
   3   2  17       1276.92       1290.09        31.95 o
   4   2  17         20.17         20.48         8.09 o
   5   2  17        222.25        232.84        16.69 o
   6   2  17          4.04          1.57         9.42 o
   7   2  17        547.46        570.38        19.72 o
   8   2  17        118.01        129.26        12.50 o
   9   2  17        235.21        212.72        18.80 o
  10   2  17         39.85         37.81        19.75 o
 -11   3  17         60.29         59.72        15.06 o
 -10   3  17         32.66         28.22        12.70 o
  -9   3  17         66.07         56.93        11.97 o
  -8   3  17         36.21         30.52        10.54 o
  -7   3  17          3.67          6.99         8.64 o
  -6   3  17         47.52         52.64         8.19 o
  -5   3  17        404.39        403.30        11.81 o
  -4   3  17       1305.50       1379.55        58.12 o
  -3   3  17        141.55        141.49         7.98 o
  -2   3  17        116.07        116.55         7.64 o
  -1   3  17         44.83         37.83         5.43 o
   0   3  17       1634.65       1686.12        26.52 o
   1   3  17        245.57        282.46         7.81 o
   2   3  17        238.36        206.71        11.40 o
   3   3  17       2780.29       2787.49        60.07 o
   4   3  17       2199.57       2292.19        52.47 o
   5   3  17       1934.75       1915.18        62.89 o
   6   3  17        506.60        514.49        18.34 o
   7   3  17          4.46         13.35        10.68 o
   8   3  17       2463.05       2648.78        65.92 o
   9   3  17         24.67         20.68        18.45 o
  10   3  17        456.76        486.47        32.72 o
 -11   4  17        608.25        547.47        27.97 o
 -10   4  17         70.98         61.20        13.11 o
  -9   4  17        308.74        317.65        17.22 o
  -8   4  17        159.06        154.92        10.75 o
  -7   4  17         50.68         60.10         9.97 o
  -6   4  17        337.48        344.56        14.04 o
  -5   4  17        383.56        401.22        11.99 o
  -4   4  17         33.55         25.63         6.78 o
  -3   4  17          7.44          6.11         6.21 o
  -2   4  17        180.82        191.63         8.36 o
  -1   4  17        254.86        254.26        10.08 o
   0   4  17       4095.60       4172.65        65.99 o
   1   4  17          0.74          6.47         4.04 o
   2   4  17         67.76         50.43        12.03 o
   3   4  17        706.38        715.56        21.33 o
   4   4  17         57.55         76.32        12.02 o
   5   4  17        660.15        642.92        22.57 o
   6   4  17        218.41        228.02        14.16 o
   7   4  17        292.50        292.77        19.12 o
   8   4  17        283.13        296.10        19.74 o
   9   4  17         20.89         22.83        20.23 o
 -10   5  17          2.14         22.54        13.70 o
  -9   5  17        183.19        177.77        16.15 o
  -8   5  17         70.62         68.55        13.89 o
  -7   5  17         43.60         44.84         9.99 o
  -6   5  17        323.54        338.77        12.96 o
  -5   5  17        636.63        679.16        21.02 o
  -4   5  17       1636.75       1719.90        34.99 o
  -3   5  17         21.92         18.85         7.70 o
  -2   5  17       1571.98       1592.52        39.55 o
  -1   5  17       1012.61       1035.97        34.84 o
   0   5  17        326.74        339.26        12.78 o
   1   5  17         12.87         15.96         6.33 o
   2   5  17        564.73        514.50        19.01 o
   3   5  17       1026.06        990.08        28.80 o
   4   5  17       1388.45       1397.84        36.31 o
   5   5  17         96.90         75.15        15.46 o
   6   5  17       1097.96       1140.36        31.73 o
   7   5  17         25.18         18.23        15.09 o
   8   5  17        192.86        202.70        21.39 o
   9   5  17        363.24        353.79        28.49 o
  -9   6  17        286.21        266.16        17.77 o
  -8   6  17         22.31         21.17        12.66 o
  -7   6  17        841.82        854.79        19.42 o
  -6   6  17          5.00          1.65        10.68 o
  -5   6  17         44.60         35.84         9.78 o
  -4   6  17        680.63        706.50        24.10 o
  -3   6  17         19.63         25.30         8.75 o
  -2   6  17       1675.19       1710.76        52.28 o
  -1   6  17         25.81         20.17         7.43 o
   0   6  17        216.67        217.33        10.61 o
   1   6  17        827.75        860.96        33.42 o
   2   6  17        651.98        682.87        14.54 o
   3   6  17         18.92         13.67        13.51 o
   4   6  17        620.46        649.12        22.16 o
   5   6  17        251.36        242.92        22.36 o
   6   6  17        650.35        653.00        26.15 o
   7   6  17          1.09          4.18        18.58 o
  -7   7  17         15.71         38.89        15.33 o
  -6   7  17        737.53        706.31        31.82 o
  -5   7  17         60.16         58.24        12.23 o
  -4   7  17         90.92         71.70        11.50 o
  -3   7  17       1551.92       1726.78        57.13 o
  -2   7  17        150.09        131.32        12.06 o
  -1   7  17        975.45        940.87        24.33 o
   0   7  17        893.14        907.04        26.52 o
   1   7  17        503.81        505.43        17.60 o
   2   7  17        609.83        557.90        15.68 o
   3   7  17          7.58        -11.44        20.59 o
   4   7  17         11.12          5.49        17.21 o
   5   7  17        409.79        368.11        29.35 o
   6   7  17        241.10        183.26        21.79 o
  -5   8  17        116.33        116.18        18.13 o
  -4   8  17          2.87          1.15        13.85 o
  -3   8  17         24.33         24.68        14.12 o
  -2   8  17        103.56         84.68        25.43 o
  -1   8  17        439.14        439.11        30.14 o
   0   8  17        112.53         86.84        15.32 o
   1   8  17         60.22         51.52        12.77 o
   2   8  17       1222.65       1229.91        27.04 o
   3   8  17        436.02        388.08        24.63 o
 -12   0  18          1.32        -21.66        21.66 o
 -11   0  18        334.79        286.53        22.18 o
 -10   0  18         40.17         31.44        15.47 o
  -9   0  18         73.70         96.97        14.50 o
  -8   0  18       3550.66       3726.86        76.02 o
  -7   0  18       1311.81       1300.44        34.78 o
  -6   0  18       4627.04       4719.32       147.75 o
  -5   0  18       1813.84       1838.26        44.10 o
  -4   0  18        776.67        803.86        21.88 o
  -3   0  18      13938.39      15289.02       268.57 o
  -2   0  18         78.18         91.25         8.10 o
  -1   0  18       5990.42       6404.19       113.03 o
   0   0  18       7211.78       7696.58       133.39 o
   1   0  18       8290.30       8536.13       149.18 o
   2   0  18      10183.36      11271.04       197.66 o
   3   0  18       1168.51       1256.65        31.86 o
   4   0  18       3930.76       4055.47        77.98 o
   5   0  18       3727.24       3925.00        81.04 o
   6   0  18        465.77        479.19        30.52 o
   7   0  18       2906.49       3072.39        64.11 o
   8   0  18        235.98        209.02        11.90 o
   9   0  18       2888.10       2816.38        60.85 o
  10   0  18        139.21        118.10        17.87 o
 -12   1  18        137.17        109.38        17.75 o
 -11   1  18        297.24        252.33        13.78 o
 -10   1  18        506.68        495.62        16.41 o
  -9   1  18       1211.79       1204.24        23.14 o
  -8   1  18        828.39        857.66        17.67 o
  -7   1  18         22.62         25.84         8.09 o
  -6   1  18         77.16         95.35         8.43 o
  -5   1  18       1622.58       1573.27        27.10 o
  -4   1  18       4362.40       4518.61        61.76 o
  -3   1  18        160.99        160.43        10.96 o
  -2   1  18        144.82        170.30         7.05 o
  -1   1  18       1940.08       1971.42        32.14 o
   0   1  18        414.77        436.68         9.69 o
   1   1  18        295.53        280.85        11.76 o
   2   1  18        210.65        195.34         5.95 o
   3   1  18         54.95         64.47         3.83 o
   4   1  18         36.81         25.82         6.46 o
   5   1  18        458.74        506.14        22.28 o
   6   1  18         11.81          5.03         8.55 o
   7   1  18        443.80        509.15        16.99 o
   8   1  18       1484.53       1488.24        38.46 o
   9   1  18        274.86        216.06        23.70 o
  10   1  18       1079.02       1056.82        35.66 o
 -11   2  18         33.62          8.07        13.63 o
 -10   2  18        231.15        226.14        14.11 o
  -9   2  18       1615.86       1621.69        32.72 o
  -8   2  18          0.32          4.63         9.19 o
  -7   2  18        262.59        266.63        14.87 o
  -6   2  18       2593.55       2585.69        49.96 o
  -5   2  18       1382.20       1422.29        28.00 o
  -4   2  18       3292.43       3277.97        82.40 o
  -3   2  18        136.86        133.56         8.03 o
  -2   2  18        201.90        198.30         8.30 o
  -1   2  18       3871.51       3950.08        56.41 o
   0   2  18         60.60         70.86         5.40 o
   1   2  18       2271.60       2322.84        33.67 o
   2   2  18       2286.04       2209.35        54.82 o
   3   2  18          3.71          2.14         8.17 o
   4   2  18        353.49        343.89        14.96 o
   5   2  18          0.19         -1.26         8.32 o
   6   2  18        272.11        271.15        17.58 o
   7   2  18        351.35        374.55        25.04 o
   8   2  18          5.94         -4.10        11.84 o
   9   2  18          2.42        -20.51        20.51 o
  10   2  18         23.21         15.41        21.54 o
 -11   3  18        493.89        470.40        18.73 o
 -10   3  18          0.11        -11.31        11.31 o
  -9   3  18         40.79         32.48        11.33 o
  -8   3  18        601.26        591.67        17.49 o
  -7   3  18          5.66         -1.01         8.82 o
  -6   3  18        930.19        954.83        28.64 o
  -5   3  18         67.25         57.22         8.18 o
  -4   3  18       1110.54       1112.66        21.58 o
  -3   3  18       1218.67       1244.88        30.37 o
  -2   3  18          5.06          0.44         6.51 o
  -1   3  18       1801.22       1839.54        49.31 o
   0   3  18       1624.31       1619.01        25.27 o
   1   3  18        500.50        507.95        10.86 o
   2   3  18        622.75        660.98        20.36 o
   3   3  18        254.06        235.60        14.00 o
   4   3  18       1468.28       1463.51        35.72 o
   5   3  18         87.39         59.81        10.54 o
   6   3  18          3.98         13.59        14.58 o
   7   3  18        341.89        332.15        21.82 o
   8   3  18         76.63         94.56        20.20 o
   9   3  18        890.22        949.15        33.20 o
  10   3  18         21.25          1.49        22.82 o
 -10   4  18        297.15        268.79        16.04 o
  -9   4  18         78.46         73.23        11.96 o
  -8   4  18         98.80         90.97        10.24 o
  -7   4  18       1839.50       1846.79        51.81 o
  -6   4  18        285.09        310.84        12.41 o
  -5   4  18        120.15        139.93         9.67 o
  -4   4  18        520.90        507.48        13.12 o
  -3   4  18          3.26          4.77         6.76 o
  -2   4  18        685.72        719.98        24.14 o
  -1   4  18        233.50        249.86         9.15 o
   0   4  18         17.89         17.11         5.78 o
   1   4  18        693.43        700.11        15.03 o
   2   4  18       1037.93       1056.76        44.89 o
   3   4  18         15.56         16.45         9.01 o
   4   4  18        908.73        938.82        34.70 o
   5   4  18        122.12        123.94        13.44 o
   6   4  18        154.77        130.79        15.35 o
   7   4  18        428.47        458.33        22.66 o
   8   4  18         27.54         32.90        18.08 o
   9   4  18         32.43         28.21        19.56 o
  -9   5  18        254.33        252.09        16.09 o
  -8   5  18         41.61         47.74        12.37 o
  -7   5  18        315.24        299.94        14.24 o
  -6   5  18       1163.29       1255.04        53.89 o
  -5   5  18       1008.10       1008.99        45.36 o
  -4   5  18        321.18        339.05        13.95 o
  -3   5  18         26.74         31.65         8.14 o
  -2   5  18       3224.61       3399.53        66.50 o
  -1   5  18       1744.93       1771.20        47.46 o
   0   5  18        696.14        762.04        16.87 o
   1   5  18       4178.52       4184.46        83.23 o
   2   5  18        105.03        116.69        14.29 o
   3   5  18       2969.90       3080.61        64.91 o
   4   5  18         85.87         91.22        13.61 o
   5   5  18        835.19        881.16        27.44 o
   6   5  18       1231.20       1241.60        56.39 o
   7   5  18         44.46         38.88        15.77 o
   8   5  18        725.10        751.40        36.20 o
  -8   6  18          4.48         11.56        12.88 o
  -7   6  18       1081.60       1040.14        29.83 o
  -6   6  18        368.82        374.55        15.02 o
  -5   6  18        877.67        858.47        34.19 o
  -4   6  18         42.54         43.71         9.27 o
  -3   6  18        495.11        484.75        15.53 o
  -2   6  18        552.38        571.58        15.21 o
  -1   6  18        645.14        657.20        19.85 o
   0   6  18        502.85        464.35        13.92 o
   1   6  18         68.48         67.42         8.14 o
   2   6  18        866.32        708.15        38.28 o
   3   6  18         16.53          3.28        12.34 o
   4   6  18        708.06        725.15        25.60 o
   5   6  18        390.88        347.34        21.37 o
   6   6  18       1122.12        953.63        31.56 o
   7   6  18        124.79        111.58        33.58 o
  -7   7  18         16.78         11.66        15.96 o
  -6   7  18        383.58        323.43        19.99 o
  -5   7  18        136.95        148.22        12.53 o
  -4   7  18         21.54         29.92        11.67 o
  -3   7  18         24.41         26.02        12.45 o
  -2   7  18         70.92         74.99        11.80 o
  -1   7  18        291.29        265.23        14.94 o
   0   7  18         15.28         15.55        10.03 o
   1   7  18          0.37         -0.09        10.53 o
   2   7  18        155.63        130.33        11.37 o
   3   7  18         21.02         17.77        17.02 o
   4   7  18         79.39         73.33        19.02 o
   5   7  18         71.37         54.89        17.85 o
  -4   8  18        264.41        244.52        30.06 o
  -3   8  18        207.04        187.15        27.00 o
  -2   8  18         19.96         12.50        13.07 o
  -1   8  18         79.90         89.86        15.15 o
   0   8  18        244.19        211.72        17.76 o
   1   8  18         15.86         24.95        12.85 o
   2   8  18          3.69          7.97        12.60 o
 -11   1  19         17.70          7.04        12.60 o
 -10   1  19         42.78         44.00        13.25 o
  -9   1  19         30.84         27.44        11.19 o
  -8   1  19          0.61          1.44         9.79 o
  -7   1  19        319.63        317.37        11.56 o
  -6   1  19         35.22         22.57         8.10 o
  -5   1  19         45.15         27.68         6.92 o
  -4   1  19        266.84        245.50         8.78 o
  -3   1  19         47.02         57.95         6.16 o
  -2   1  19        214.20        198.96         7.63 o
  -1   1  19        541.70        540.82        13.45 o
   0   1  19         63.04         51.18         5.22 o
   1   1  19       1323.07       1251.74        21.66 o
   2   1  19        168.92        178.62         6.45 o
   3   1  19        161.85        152.28         5.37 o
   4   1  19         55.08         51.31         7.47 o
   5   1  19        562.84        567.92        17.10 o
   6   1  19          9.53         14.01        10.53 o
   7   1  19         65.75         72.64        11.43 o
   8   1  19        211.67        225.89        13.59 o
   9   1  19        178.91        148.40        18.32 o
  10   1  19        137.95        100.20        23.99 o
 -11   2  19         95.05         69.89        15.14 o
 -10   2  19         75.61         63.02        12.01 o
  -9   2  19        201.38        213.65        13.50 o
  -8   2  19        526.18        542.26        16.47 o
  -7   2  19         32.90         36.53         9.32 o
  -6   2  19         27.84         25.67         8.50 o
  -5   2  19         90.25         86.16         7.85 o
  -4   2  19         35.50         19.25         7.16 o
  -3   2  19        702.91        709.18        14.99 o
  -2   2  19        597.45        628.64        13.86 o
  -1   2  19        197.27        206.78         7.50 o
   0   2  19          4.28          8.90         4.70 o
   1   2  19        367.29        380.39        13.37 o
   2   2  19        700.53        668.25        13.15 o
   3   2  19        802.28        847.52        40.72 o
   4   2  19       1159.19       1199.59        39.11 o
   5   2  19        163.04        157.05        12.41 o
   6   2  19       1346.19       1450.36        34.60 o
   7   2  19         12.33          2.64        11.38 o
   8   2  19        936.41        957.82        28.86 o
   9   2  19        884.48        879.16        35.69 o
  10   2  19         26.52         10.95        24.20 o
 -11   3  19        189.58        139.62        15.93 o
 -10   3  19        470.29        429.54        16.96 o
  -9   3  19        700.45        666.83        19.05 o
  -8   3  19         77.18         86.24        12.29 o
  -7   3  19       2003.65       2157.33        52.34 o
  -6   3  19        400.20        393.66        12.32 o
  -5   3  19        777.98        902.87        19.07 o
  -4   3  19       2249.01       2448.08        40.18 o
  -3   3  19         76.12         94.18         7.58 o
  -2   3  19        402.76        426.76        13.44 o
  -1   3  19         42.54         44.00         6.05 o
   0   3  19       1387.17       1465.19        35.89 o
   1   3  19        493.99        527.94        11.33 o
   2   3  19       1775.72       1759.61        41.36 o
   3   3  19       1824.95       1913.96        43.82 o
   4   3  19        337.79        312.69        15.93 o
   5   3  19       1788.34       1843.56        61.37 o
   6   3  19        925.27        989.88        30.49 o
   7   3  19        908.98        953.86        26.92 o
   8   3  19        202.60        178.96        20.29 o
   9   3  19         17.26         34.91        16.34 o
 -10   4  19         11.56          7.17        15.18 o
  -9   4  19          1.48         -6.94        11.42 o
  -8   4  19        927.93        927.93        35.55 o
  -7   4  19          0.15         -0.67        10.48 o
  -6   4  19        577.87        591.91        16.22 o
  -5   4  19          3.27          6.38         8.09 o
  -4   4  19        877.84        868.86        19.44 o
  -3   4  19       1073.56       1130.35        24.19 o
  -2   4  19         18.70         19.33         6.69 o
  -1   4  19        346.47        343.06        11.10 o
   0   4  19       1759.24       1790.09        29.40 o
   1   4  19        652.82        598.52        13.47 o
   2   4  19        220.52        231.81        14.70 o
   3   4  19          0.56          1.09        11.42 o
   4   4  19          1.30         -4.50        10.76 o
   5   4  19          2.83         -1.10        12.12 o
   6   4  19         66.34         74.17        13.99 o
   7   4  19        866.48        855.98        32.99 o
   8   4  19          5.22          0.56        16.58 o
   9   4  19        102.87         96.14        22.04 o
  -9   5  19        203.21        184.72        16.25 o
  -8   5  19        203.62        192.66        14.76 o
  -7   5  19        193.49        173.59        12.39 o
  -6   5  19         60.62         53.39        28.35 o
  -5   5  19        192.59        219.04        12.09 o
  -4   5  19         94.15        117.12         9.28 o
  -3   5  19         52.18         51.04         8.52 o
  -2   5  19       1008.75       1050.55        32.45 o
  -1   5  19         84.54         88.89         8.06 o
   0   5  19          0.08          4.23         8.77 o
   1   5  19        257.21        266.35         9.82 o
   2   5  19        182.38        186.91        14.45 o
   3   5  19        268.13        259.24        15.42 o
   4   5  19        264.84        254.57        17.54 o
   5   5  19          3.97          6.54        13.20 o
   6   5  19         85.78         93.84        16.61 o
   7   5  19        186.64        195.07        21.29 o
   8   5  19        571.37        516.49        40.87 o
  -8   6  19         25.99         27.96        13.96 o
  -7   6  19          4.51         -3.82        11.81 o
  -6   6  19        119.22        115.97        13.09 o
  -5   6  19         67.00         67.82        19.34 o
  -4   6  19         96.49         95.74        10.59 o
  -3   6  19         17.80         24.86        11.85 o
  -2   6  19          0.63         -3.60         9.88 o
  -1   6  19        483.63        468.73        13.82 o
   0   6  19         62.43         68.81         8.66 o
   1   6  19         41.97         50.69         9.83 o
   2   6  19          0.85         -2.06        12.57 o
   3   6  19         11.90         24.86        20.12 o
   4   6  19         62.97         65.50        18.34 o
   5   6  19         38.26         27.20        16.43 o
   6   6  19         11.10          6.77        17.76 o
  -6   7  19        418.17        348.71        29.40 o
  -5   7  19        186.69        197.59        14.76 o
  -4   7  19          3.13          7.47        14.12 o
  -3   7  19         82.39         69.13        13.40 o
  -2   7  19        107.56         85.47        13.16 o
  -1   7  19         71.31         60.44        10.96 o
   0   7  19        339.65        352.73        14.19 o
   1   7  19        334.24        332.56        15.35 o
   2   7  19         74.96         38.60        18.32 o
   3   7  19         86.98         82.53        16.75 o
   4   7  19         14.34         -2.08        16.65 o
   5   7  19        311.95        266.13        21.67 o
  -3   8  19        424.27        392.06        41.87 o
  -2   8  19          0.50         -4.91        16.56 o
  -1   8  19       1456.54       1338.09        92.88 o
   0   8  19          1.99          5.04        15.50 o
   1   8  19        470.76        399.48        18.46 o
 -11   0  20       2655.93       2281.83        61.81 o
 -10   0  20        226.03        215.61        24.23 o
  -9   0  20        410.58        417.44        25.83 o
  -8   0  20       4754.90       5277.68       126.28 o
  -7   0  20         88.21         90.54        13.18 o
  -6   0  20       3751.99       3766.30        69.20 o
  -5   0  20        188.34        197.80        16.35 o
  -4   0  20        776.46        707.40        39.94 o
  -3   0  20       6771.89       7012.89       128.82 o
  -2   0  20       1797.54       1760.10        92.97 o
  -1   0  20       1710.43       1798.51        39.27 o
   0   0  20         76.84         94.22         8.95 o
   1   0  20         32.33         38.78         6.35 o
   2   0  20       1625.49       1605.66        33.68 o
   3   0  20       5185.46       5573.57       122.41 o
   4   0  20        302.64        297.75        29.72 o
   5   0  20        116.33        102.62        20.13 o
   6   0  20       1264.67       1234.83        33.81 o
   7   0  20         38.78         25.82         6.71 o
 -11   1  20          1.57          7.30        16.92 o
 -10   1  20        666.57        647.79        31.04 o
  -9   1  20         29.85         30.15        12.12 o
  -8   1  20         30.79         37.52        10.40 o
  -7   1  20        534.53        577.10        19.87 o
  -6   1  20        422.77        472.97        13.85 o
  -5   1  20        833.03        860.06        17.46 o
  -4   1  20         14.26         15.25         7.61 o
  -3   1  20       1288.27       1272.83        22.48 o
  -2   1  20       2330.23       2400.90        41.65 o
  -1   1  20       2776.86       2768.38        38.85 o
   0   1  20         74.97         68.42         6.21 o
   1   1  20         68.20         60.10         5.18 o
   2   1  20       2484.32       2586.27        39.69 o
   3   1  20        965.90        982.59        16.89 o
   4   1  20        609.90        642.67        19.62 o
   5   1  20         14.87         14.75         7.85 o
   6   1  20         59.16         55.64        11.40 o
   7   1  20       4232.58       4377.86       239.69 o
   8   1  20        917.18        912.45        70.05 o
   9   1  20        269.16        253.84        26.15 o
  10   1  20        249.75        205.06        21.20 o
 -11   2  20          0.13         -4.83        14.68 o
 -10   2  20        250.92        198.43        47.35 o
  -9   2  20         48.13         41.77        12.35 o
  -8   2  20         31.61         18.13        10.17 o
  -7   2  20          0.06         -5.41         9.01 o
  -6   2  20         40.30         38.35         8.47 o
  -5   2  20        436.39        469.78        13.80 o
  -4   2  20         55.87         54.44         6.82 o
  -3   2  20          1.11         -0.54         5.86 o
  -2   2  20        983.44       1054.74        20.53 o
  -1   2  20        496.09        535.14        11.82 o
   0   2  20       1216.61       1275.10        38.09 o
   1   2  20        380.21        374.54        10.47 o
   2   2  20        202.92        183.15        10.15 o
   3   2  20       1154.24       1248.10        32.20 o
   4   2  20          0.02         -2.96         8.24 o
   5   2  20        101.79        112.49        11.71 o
   6   2  20        792.16        834.83        25.86 o
   7   2  20        147.23        152.09        13.52 o
   8   2  20        128.92        140.75        15.85 o
   9   2  20        463.50        461.79        29.51 o
 -10   3  20        109.30        102.94        14.41 o
  -9   3  20         88.63         50.05        19.14 o
  -8   3  20        389.40        390.08        14.81 o
  -7   3  20        173.70        175.95        10.85 o
  -6   3  20          9.32         -0.96         9.05 o
  -5   3  20          0.42         12.14         8.89 o
  -4   3  20          9.75          2.28         7.67 o
  -3   3  20        296.82        322.70        14.45 o
  -2   3  20          0.76          3.45         6.61 o
  -1   3  20        228.62        244.51         8.49 o
   0   3  20       2188.74       2200.85        33.57 o
   1   3  20        174.90        174.13         7.41 o
   2   3  20        591.68        627.60        20.88 o
   3   3  20          9.15         12.85        10.77 o
   4   3  20        510.83        498.81        18.90 o
   5   3  20        440.74        499.38        41.87 o
   6   3  20        196.50        205.06        16.67 o
   7   3  20         84.08        100.51        19.00 o
   8   3  20        616.59        671.68        30.87 o
   9   3  20        272.71        285.20        24.22 o
 -10   4  20        195.15        170.32        16.60 o
  -9   4  20         84.53         81.38        13.37 o
  -8   4  20         29.46         41.71        14.49 o
  -7   4  20         91.91        108.26        11.97 o
  -6   4  20         13.70         14.08         9.43 o
  -5   4  20        204.60        208.05        11.86 o
  -4   4  20         83.09        117.28        10.41 o
  -3   4  20         25.10         35.81         8.44 o
  -2   4  20         97.53        100.43         8.30 o
  -1   4  20         89.17         75.92         7.94 o
   0   4  20        291.55        316.12        10.76 o
   1   4  20       1235.97       1268.05        30.68 o
   2   4  20        954.11       1020.34        26.38 o
   3   4  20        616.37        605.83        20.40 o
   4   4  20         27.28         19.66        13.51 o
   5   4  20       2901.95       3158.08        67.00 o
   6   4  20         30.31         31.36        15.61 o
   7   4  20        224.44        240.94        21.55 o
   8   4  20        233.59        237.65        27.70 o
  -9   5  20        486.30        440.30        22.88 o
  -8   5  20        510.24        452.49        31.28 o
  -7   5  20        933.32        854.11        53.38 o
  -6   5  20         96.94         94.50        13.02 o
  -5   5  20       2277.64       2299.27        72.13 o
  -4   5  20        105.12        112.91         9.96 o
  -3   5  20        518.83        567.65        16.88 o
  -2   5  20        251.37        253.96        13.91 o
  -1   5  20         23.41         26.98         8.52 o
   0   5  20       3755.63       3884.14        74.94 o
   1   5  20         10.26          4.51         7.04 o
   2   5  20        897.80        867.23        29.30 o
   3   5  20         45.16         49.90        12.62 o
   4   5  20        158.28        129.98        16.97 o
   5   5  20        453.86        541.70        51.89 o
   6   5  20        789.94        793.70        29.77 o
   7   5  20        267.53        233.77        21.38 o
  -7   6  20        117.33        127.37        14.55 o
  -6   6  20        543.54        505.63        17.54 o
  -5   6  20        208.74        183.02        14.14 o
  -4   6  20       1072.21       1100.33        75.45 o
  -3   6  20        183.33        182.13        12.73 o
  -2   6  20        252.29        221.34        12.60 o
  -1   6  20       1534.18       1565.65        34.15 o
   0   6  20         67.10         62.78        10.04 o
   1   6  20       1378.11       1365.87        24.44 o
   2   6  20          1.60         -2.07        13.60 o
   3   6  20         10.71         19.91        15.01 o
   4   6  20       1099.19       1177.01        36.46 o
   5   6  20         59.87         58.98        17.37 o
   6   6  20        426.51        428.69        25.18 o
  -5   7  20         10.68         18.29        14.81 o
  -4   7  20         13.96          2.66        13.97 o
  -3   7  20         61.39         63.98        16.17 o
  -2   7  20         70.74         80.55        13.50 o
  -1   7  20         15.86         15.69        11.84 o
   0   7  20         77.02         79.64        12.38 o
   1   7  20        183.39        162.35        13.78 o
   2   7  20          2.92         10.38        18.54 o
   3   7  20         93.53        111.20        19.10 o
   4   7  20          2.02         19.66        17.60 o
 -11   1  21          2.38         -0.09        14.83 o
 -10   1  21         54.25         47.72        13.03 o
  -9   1  21          0.29        -10.21        11.34 o
  -8   1  21        117.52        120.14        11.48 o
  -7   1  21         50.37         52.91         9.40 o
  -6   1  21        125.22        125.60         9.30 o
  -5   1  21        317.35        316.50        10.78 o
  -4   1  21       1326.96       1372.12        25.24 o
  -3   1  21          0.78          6.04         7.87 o
  -2   1  21        805.30        786.08        15.81 o
  -1   1  21        965.86        981.07        34.69 o
   0   1  21       1263.17       1201.29        20.56 o
   1   1  21       1880.05       2002.89        67.40 o
   2   1  21        106.56        114.71         5.83 o
   3   1  21       3238.54       3348.44        53.42 o
   4   1  21       2151.42       2297.98       125.54 o
   5   1  21       1101.54       1143.95        60.75 o
   6   1  21       1453.46       1516.95        66.41 o
   7   1  21        161.93        132.18        14.90 o
   8   1  21       1111.96       1154.76        33.93 o
   9   1  21        833.93        796.85        35.29 o
 -10   2  21        122.97        108.21        14.00 o
  -9   2  21        716.48        757.48        30.29 o
  -8   2  21          1.29          3.96         9.55 o
  -7   2  21       1080.68       1187.94        23.59 o
  -6   2  21        538.12        586.67        17.94 o
  -5   2  21         78.62         86.19         8.76 o
  -4   2  21       1317.28       1424.44        45.67 o
  -3   2  21        197.13        203.23         8.85 o
  -2   2  21       1755.91       1786.80        46.19 o
  -1   2  21        417.94        440.38        11.94 o
   0   2  21        909.66        916.96        21.36 o
   1   2  21        399.39        427.38        10.49 o
   2   2  21        184.55        156.70         6.51 o
   3   2  21        283.74        308.65        16.72 o
   4   2  21        267.97        268.03        20.14 o
   5   2  21         21.25         30.17        10.06 o
   6   2  21        148.62        143.99        16.24 o
   7   2  21          9.15         14.89        14.89 o
   8   2  21         42.30         49.51        18.66 o
   9   2  21        270.79        212.46        30.44 o
 -10   3  21        760.13        638.68        45.56 o
  -9   3  21          9.72         15.57        13.25 o
  -8   3  21        441.09        429.74        16.66 o
  -7   3  21        540.80        588.85        16.29 o
  -6   3  21        239.57        234.92        11.76 o
  -5   3  21        731.89        760.40        17.92 o
  -4   3  21        236.63        257.65        20.75 o
  -3   3  21        391.59        397.30        12.15 o
  -2   3  21       1239.49       1213.98        22.41 o
  -1   3  21        970.56        983.14        18.92 o
   0   3  21         63.95         76.77         7.61 o
   1   3  21        273.99        289.18         8.87 o
   2   3  21        761.93        747.44        22.42 o
   3   3  21         94.99         81.16        12.33 o
   4   3  21        377.12        405.28        20.26 o
   5   3  21        185.88        172.64        14.06 o
   6   3  21        244.57        239.26        21.29 o
   7   3  21        139.67        132.19        16.75 o
   8   3  21         80.51         80.74        20.77 o
  -9   4  21         17.16         11.88        14.15 o
  -8   4  21          3.77         11.14        11.96 o
  -7   4  21         24.09         33.76        10.90 o
  -6   4  21         11.51          2.39        11.34 o
  -5   4  21        381.78        397.95        13.30 o
  -4   4  21         21.05         17.91         8.94 o
  -3   4  21        892.49        908.29        20.13 o
  -2   4  21         51.98         51.88         8.00 o
  -1   4  21        113.48        100.01         8.82 o
   0   4  21       1591.99       1652.33        27.46 o
   1   4  21         28.50         22.06         6.16 o
   2   4  21        342.67        342.22        20.48 o
   3   4  21        672.86        653.20        23.16 o
   4   4  21        974.40        982.21        31.85 o
   5   4  21       1036.67       1084.99        93.52 o
   6   4  21          1.28          6.82        13.81 o
   7   4  21       1077.79       1144.84        41.96 o
   8   4  21        613.34        613.38        29.64 o
  -8   5  21         38.90         17.25        13.34 o
  -7   5  21          9.21         13.11        12.13 o
  -6   5  21        101.06         85.50        12.36 o
  -5   5  21         58.19         50.35        11.17 o
  -4   5  21        379.10        388.20        13.87 o
  -3   5  21          8.71         21.58        12.91 o
  -2   5  21        820.70        871.22        21.09 o
  -1   5  21        162.33        181.24        10.53 o
   0   5  21         57.85         46.77         8.91 o
   1   5  21         13.28         14.52         6.74 o
   2   5  21          0.44          6.93        12.02 o
   3   5  21        134.43        118.89        16.43 o
   4   5  21         40.50         49.85        17.13 o
   5   5  21         20.25         20.16        15.30 o
   6   5  21         20.87         16.61        17.40 o
   7   5  21         32.30         37.15        22.96 o
  -7   6  21        146.93        111.99        16.51 o
  -6   6  21          7.01          0.14        14.53 o
  -5   6  21         12.47          8.79        14.49 o
  -4   6  21        230.49        215.78        20.26 o
  -3   6  21        351.72        363.31        16.11 o
  -2   6  21         74.73         71.04        10.51 o
  -1   6  21        439.96        480.60        15.87 o
   0   6  21          0.70         -0.42         8.72 o
   1   6  21         70.24         70.56         9.71 o
   2   6  21        761.01        754.99        27.20 o
   3   6  21         33.44          1.00        15.41 o
   4   6  21          5.16         -3.05        17.84 o
   5   6  21        914.99        909.28        31.91 o
  -5   7  21        237.62        192.80        36.93 o
  -4   7  21        165.36        144.61        15.95 o
  -3   7  21       1081.51       1000.12        56.34 o
  -2   7  21        192.68        169.47        15.28 o
  -1   7  21        102.69         79.69        12.28 o
   0   7  21        542.51        532.97        16.98 o
   1   7  21        377.21        304.68        26.51 o
   2   7  21          6.16          3.43        23.89 o
   3   7  21         54.62         46.61        19.11 o
 -10   0  22         34.72         56.68        17.12 o
  -9   0  22        496.16        487.20        36.30 o
  -8   0  22          1.51         16.56        12.12 o
  -7   0  22          7.76          0.30        12.66 o
  -6   0  22        207.93        208.83        17.24 o
  -5   0  22       1668.37       1734.13        42.85 o
  -4   0  22        382.82        413.10        17.22 o
  -3   0  22       1560.93       1686.30        37.96 o
  -2   0  22        204.66        201.10        15.24 o
  -1   0  22         68.36         71.68         9.51 o
   0   0  22        553.42        655.78        19.07 o
   1   0  22        508.40        563.06        20.52 o
   2   0  22         38.42         57.57         8.16 o
   3   0  22       1749.73       1743.82        37.03 o
   4   0  22       1044.38       1101.76        33.81 o
   5   0  22        504.41        527.76        16.14 o
   6   0  22        844.62        642.67        66.91 o
 -10   1  22        466.09        432.24        18.39 o
  -9   1  22        572.10        566.49        24.14 o
  -8   1  22        476.22        490.90        17.30 o
  -7   1  22        144.49        147.68        11.34 o
  -6   1  22        398.48        400.92        14.00 o
  -5   1  22        419.15        484.22        12.99 o
  -4   1  22       1266.88       1331.42        26.67 o
  -3   1  22          6.90          8.96         6.94 o
  -2   1  22         40.08         36.64         6.45 o
  -1   1  22       2153.34       2230.94        32.85 o
   0   1  22         26.27         29.46         6.30 o
   1   1  22        122.91        136.21         6.98 o
   2   1  22         13.15          9.80         5.19 o
   3   1  22        337.12        311.99        12.01 o
   4   1  22       1015.90       1118.73        32.48 o
   5   1  22        543.92        623.22        38.99 o
   6   1  22        318.24        320.88        15.52 o
   7   1  22        258.32        245.46        15.87 o
   8   1  22        549.92        534.80        24.60 o
   9   1  22         38.72         31.76        18.99 o
 -10   2  22        752.45        657.16        25.51 o
  -9   2  22        311.09        305.05        19.03 o
  -8   2  22        583.78        584.68        21.48 o
  -7   2  22          1.01          2.27        10.59 o
  -6   2  22          9.67         13.23         9.07 o
  -5   2  22        851.83        850.92        18.18 o
  -4   2  22          2.72          4.79         7.39 o
  -3   2  22        517.89        534.29        14.35 o
  -2   2  22         33.10         43.11         6.88 o
  -1   2  22        121.00        108.62         7.43 o
   0   2  22       1612.70       1650.77        50.38 o
   1   2  22        182.95        179.07         8.96 o
   2   2  22        598.36        578.90        16.89 o
   3   2  22       1767.53       1801.57        80.41 o
   4   2  22        111.40        122.16        14.05 o
   5   2  22       1205.19       1334.99        35.49 o
   6   2  22          0.74         14.51        12.18 o
   7   2  22         74.08         65.11        15.06 o
   8   2  22         57.40         53.17        20.36 o
 -10   3  22        169.36        136.30        45.64 o
  -9   3  22         19.06          4.17        14.76 o
  -8   3  22        866.54        887.51        35.28 o
  -7   3  22          0.15          7.87        10.31 o
  -6   3  22        518.05        518.02        18.92 o
  -5   3  22        107.43        119.52        10.45 o
  -4   3  22        393.13        397.70        12.72 o
  -3   3  22       1128.59       1084.48        21.73 o
  -2   3  22        144.34        135.97         9.99 o
  -1   3  22         13.59         17.20         7.73 o
   0   3  22         36.74         40.54         7.36 o
   1   3  22        220.06        207.48         9.09 o
   2   3  22          0.34          6.52        11.47 o
   3   3  22        129.10        119.57        27.69 o
   4   3  22        288.80        315.51        17.05 o
   5   3  22          0.53          5.18        14.69 o
   6   3  22          5.15         -4.93        15.40 o
   7   3  22        276.55        273.13        30.49 o
   8   3  22        158.21        141.03        26.58 o
  -9   4  22         55.23         19.62        19.60 o
  -8   4  22        440.84        422.13        32.20 o
  -7   4  22       1242.99       1304.53        53.87 o
  -6   4  22        631.81        669.60        19.25 o
  -5   4  22       1077.21       1170.27        39.83 o
  -4   4  22        392.64        377.92        13.92 o
  -3   4  22       2148.45       2313.68        59.69 o
  -2   4  22       1728.44       1860.48        30.26 o
  -1   4  22       1845.21       1912.20        32.42 o
   0   4  22       2341.91       2473.94        38.81 o
   1   4  22        485.03        442.26        15.21 o
   2   4  22       2824.24       2928.79        60.81 o
   3   4  22        839.91        837.07        31.23 o
   4   4  22        243.29        251.18        21.24 o
   5   4  22        918.20        936.31        29.26 o
   6   4  22        440.49        438.01        25.82 o
   7   4  22        617.89        630.35        31.89 o
  -8   5  22        164.28        144.06        30.58 o
  -7   5  22          9.70          4.75        14.78 o
  -6   5  22        432.27        411.13        17.31 o
  -5   5  22          8.68         17.12        11.48 o
  -4   5  22         30.19         21.01        10.83 o
  -3   5  22        137.37        127.99        11.51 o
  -2   5  22        766.03        735.53        23.01 o
  -1   5  22        150.99        156.45        10.21 o
   0   5  22         18.52          8.01        10.67 o
   1   5  22        464.28        391.27        31.79 o
   2   5  22         27.70         15.43        14.12 o
   3   5  22        396.25        355.22        20.53 o
   4   5  22         20.94         31.12        16.05 o
   5   5  22        108.51        104.11        17.61 o
   6   5  22        618.60        612.03        26.52 o
  -6   6  22         41.16         21.35        13.75 o
  -5   6  22         25.75         27.61        13.99 o
  -4   6  22        726.44        729.74        19.39 o
  -3   6  22        131.18        116.71        13.87 o
  -2   6  22          3.55         -3.94        11.30 o
  -1   6  22         94.65        108.49        11.64 o
   0   6  22         48.32         51.15        10.58 o
   1   6  22         11.72         11.44         7.79 o
   2   6  22         20.97         19.93        16.34 o
   3   6  22        524.15        528.61        28.82 o
   4   6  22        142.32        152.13        19.18 o
   5   6  22         79.53         92.80        22.00 o
  -3   7  22         32.83         24.53        14.94 o
  -2   7  22        404.90        355.99        16.69 o
  -1   7  22        823.73        801.64        21.24 o
   0   7  22          1.01          6.18        13.21 o
   1   7  22        488.81        306.55        62.93 o
   2   7  22        236.60        228.98        24.24 o
 -10   1  23        235.82        198.71        16.38 o
  -9   1  23        793.47        778.95        22.49 o
  -8   1  23          3.12          9.11        11.79 o
  -7   1  23       1471.43       1562.83        31.49 o
  -6   1  23        899.99        930.12        18.22 o
  -5   1  23        342.61        364.76        11.72 o
  -4   1  23       2347.03       2486.10        40.81 o
  -3   1  23         82.39         58.21         8.07 o
  -2   1  23       1057.81       1158.81        22.51 o
  -1   1  23        411.14        451.42        14.34 o
   0   1  23         39.02         30.11         6.19 o
   1   1  23         34.46         50.51         8.76 o
   2   1  23         36.60         37.27         6.73 o
   3   1  23          1.99         -2.19         5.49 o
   4   1  23          3.13          8.75         9.10 o
   5   1  23        151.99        135.74        14.47 o
   6   1  23         36.83         27.71        10.75 o
   7   1  23        122.79        110.36        15.83 o
   8   1  23         59.83         57.55        14.27 o
 -10   2  23        120.08         90.68        17.58 o
  -9   2  23         53.81         53.55        14.95 o
  -8   2  23        641.77        675.30        33.51 o
  -7   2  23         10.06          5.56        11.06 o
  -6   2  23        246.73        251.32        14.13 o
  -5   2  23          3.55          9.37         8.40 o
  -4   2  23        600.28        588.44        16.60 o
  -3   2  23        862.31        943.31        18.99 o
  -2   2  23        672.67        703.51        16.23 o
  -1   2  23        724.66        685.37        15.62 o
   0   2  23         11.58         13.54         8.00 o
   1   2  23       2112.29       2228.92        33.33 o
   2   2  23        410.61        390.98        16.92 o
   3   2  23        521.36        582.91        22.67 o
   4   2  23        883.85        899.50        28.14 o
   5   2  23         32.38         38.88        20.68 o
   6   2  23        430.24        432.99        22.56 o
   7   2  23         89.33         82.22        19.79 o
   8   2  23        165.89        181.29        29.94 o
  -9   3  23        128.89         96.09        15.24 o
  -8   3  23        163.94        162.31        15.24 o
  -7   3  23        339.91        363.17        15.61 o
  -6   3  23          0.76          3.87         9.94 o
  -5   3  23         59.19         53.82         9.75 o
  -4   3  23         26.44         22.55         9.36 o
  -3   3  23        354.42        385.64        13.45 o
  -2   3  23        326.70        336.04        12.66 o
  -1   3  23         92.23         89.08         8.81 o
   0   3  23       1262.61       1330.99        23.60 o
   1   3  23        186.68        175.79         9.40 o
   2   3  23       1076.48       1118.58        55.04 o
   3   3  23        211.69        223.43        14.79 o
   4   3  23        177.26        176.12        15.06 o
   5   3  23        369.78        375.52        19.36 o
   6   3  23        105.52         72.09        19.25 o
   7   3  23        388.33        375.97        25.03 o
  -8   4  23        870.55        783.13        47.25 o
  -7   4  23         35.81         48.08        13.61 o
  -6   4  23         68.75         98.53        11.94 o
  -5   4  23        638.96        634.59        17.85 o
  -4   4  23          7.29         13.59        10.83 o
  -3   4  23       2039.65       2116.66        50.75 o
  -2   4  23         62.45         71.95         9.60 o
  -1   4  23          0.85         -2.77         8.35 o
   0   4  23        727.47        762.82        18.05 o
   1   4  23        120.73        117.80         9.28 o
   2   4  23         64.32         65.11        13.29 o
   3   4  23          0.05         13.00        14.15 o
   4   4  23          5.75         13.65        16.17 o
   5   4  23         62.61         64.09        16.97 o
   6   4  23        293.01        298.90        21.94 o
   7   4  23          0.51         -5.68        21.88 o
  -7   5  23         99.93        102.71        15.03 o
  -6   5  23          0.64          9.31        12.96 o
  -5   5  23         90.41         95.40        14.43 o
  -4   5  23        138.10        137.69        15.51 o
  -3   5  23         29.70         21.24        10.85 o
  -2   5  23          0.20          5.03        12.27 o
  -1   5  23        203.02        187.30        11.53 o
   0   5  23          8.18          9.61         9.17 o
   1   5  23        329.51        294.45        18.03 o
   2   5  23        109.42        105.79        14.84 o
   3   5  23          0.29         -5.19        17.91 o
   4   5  23         29.03         11.53        17.73 o
   5   5  23         25.48         22.92        17.83 o
  -5   6  23        358.97        316.53        19.47 o
  -4   6  23         54.11         44.52        13.29 o
  -3   6  23         88.32         73.50        13.44 o
  -2   6  23         10.21         12.48        13.74 o
  -1   6  23        607.95        630.59        18.14 o
   0   6  23         11.38          4.45        12.66 o
   1   6  23         10.43         18.34        16.35 o
   2   6  23        318.31        317.49        23.05 o
   3   6  23          0.48         -6.58        18.63 o
   4   6  23        439.66        439.90        37.18 o
  -1   7  23        327.69        259.88        17.06 o
 -10   0  24         78.08         78.42        21.30 o
  -9   0  24          8.75        -10.06        18.92 o
  -8   0  24        368.58        354.63        21.98 o
  -7   0  24          7.20          6.14        14.53 o
  -6   0  24          4.51         -2.16        14.49 o
  -5   0  24         30.19         35.75        12.34 o
  -4   0  24         72.93        116.42        17.37 o
  -3   0  24        421.77        455.03        19.21 o
  -2   0  24       1852.62       2106.00        45.76 o
  -1   0  24         81.39         68.70        12.25 o
   0   0  24         88.35         67.11        10.29 o
   1   0  24         57.16         79.29        11.87 o
   2   0  24        286.90        279.15        19.47 o
   3   0  24       4492.72       4716.35       104.93 o
   4   0  24         77.24         50.75        11.32 o
   5   0  24        717.91        646.05        82.15 o
  -9   1  24         41.56         34.67        12.55 o
  -8   1  24         75.39         88.52        11.81 o
  -7   1  24       1301.03       1429.33        26.87 o
  -6   1  24        271.57        293.61        12.56 o
  -5   1  24        302.08        297.88        13.48 o
  -4   1  24        631.08        743.58        17.31 o
  -3   1  24        252.02        260.84        10.90 o
  -2   1  24       1491.51       1521.87        26.36 o
  -1   1  24        132.33        129.15        10.10 o
   0   1  24         36.04         39.23         7.77 o
   1   1  24       1350.45       1353.61        26.44 o
   2   1  24       1397.46       1431.29        26.87 o
   3   1  24        490.46        491.38        19.48 o
   4   1  24         13.93         24.55        11.69 o
   5   1  24        105.64        104.64        15.41 o
   6   1  24         19.32          6.83        14.23 o
   7   1  24        516.91        491.09        23.27 o
   8   1  24        101.41         67.57        16.59 o
  -9   2  24        153.42        150.19        14.88 o
  -8   2  24        940.45        959.06        28.75 o
  -7   2  24        331.09        374.39        15.37 o
  -6   2  24         75.43         65.64        11.68 o
  -5   2  24         25.90         29.50        10.58 o
  -4   2  24         19.60         28.90         8.74 o
  -3   2  24       1020.88       1053.90        20.64 o
  -2   2  24        152.85        156.88         9.89 o
  -1   2  24        125.16        108.77         9.33 o
   0   2  24       1202.14       1213.82        21.21 o
   1   2  24         62.86         61.72         6.89 o
   2   2  24       1104.43       1012.44        32.78 o
   3   2  24        362.27        374.05        19.26 o
   4   2  24         24.41         17.43        18.23 o
   5   2  24        945.48        982.02        36.23 o
   6   2  24         55.91         33.73        19.18 o
   7   2  24          8.91          7.89        24.52 o
  -9   3  24        301.48        284.22        20.30 o
  -8   3  24        504.65        463.93        23.89 o
  -7   3  24         42.92         37.58        14.04 o
  -6   3  24         46.51         56.28        11.44 o
  -5   3  24        688.57        730.29        19.62 o
  -4   3  24          0.61         -8.32         9.69 o
  -3   3  24         35.71         33.08        10.20 o
  -2   3  24         38.74         26.41         9.99 o
  -1   3  24        242.65        258.48        13.20 o
   0   3  24       1129.32       1128.36        23.38 o
   1   3  24        125.79        124.22         8.35 o
   2   3  24        367.35        359.63        24.69 o
   3   3  24        973.99       1000.32        31.31 o
   4   3  24        399.08        406.56        21.84 o
   5   3  24        126.55        156.97        16.73 o
   6   3  24        262.13        267.20        25.21 o
   7   3  24        387.29        429.60        26.76 o
  -8   4  24        319.43        243.49        26.38 o
  -7   4  24        170.31        151.45        17.13 o
  -6   4  24         69.08         43.68        11.94 o
  -5   4  24        739.21        784.20        22.16 o
  -4   4  24         56.63         64.98        10.60 o
  -3   4  24          0.57         12.53        11.13 o
  -2   4  24        165.93        165.73        11.18 o
  -1   4  24        298.19        299.38        14.54 o
   0   4  24         29.09         29.95        10.42 o
   1   4  24         33.19         23.78         5.53 o
   2   4  24        104.33         99.15        14.84 o
   3   4  24        327.04        352.31        19.04 o
   4   4  24        322.62        312.36        26.39 o
   5   4  24         21.08         -2.60        15.79 o
   6   4  24          2.48         13.48        19.67 o
  -6   5  24         11.45         -0.68        15.83 o
  -5   5  24        560.71        528.79        19.29 o
  -4   5  24         46.31         27.50        11.77 o
  -3   5  24         37.90         31.75        12.34 o
  -2   5  24         79.23         78.51        12.77 o
  -1   5  24        317.31        315.40        24.71 o
   0   5  24        924.48        925.61        37.66 o
   1   5  24        468.29        506.79        26.17 o
   2   5  24        220.86        177.56        19.19 o
   3   5  24         22.59         12.98        23.45 o
   4   5  24        489.24        458.68        24.78 o
   5   5  24        486.91        432.57        24.98 o
  -4   6  24       1359.31       1264.40        86.57 o
  -3   6  24          6.06          8.96        13.65 o
  -2   6  24        258.00        222.31        16.93 o
  -1   6  24       1104.98       1066.34        33.95 o
   0   6  24          5.67         -0.33        12.69 o
   1   6  24       1191.98       1137.29        35.47 o
   2   6  24          0.58         12.28        18.94 o
   3   6  24        447.27        398.33        29.83 o
  -9   1  25          0.39         10.26        13.61 o
  -8   1  25         12.18         -6.51        12.04 o
  -7   1  25         73.92         80.14        12.50 o
  -6   1  25         19.89         22.14        10.22 o
  -5   1  25         86.23         90.37        10.77 o
  -4   1  25         28.26         25.99         9.00 o
  -3   1  25         46.45         57.19         9.57 o
  -2   1  25          0.20         -3.24         8.28 o
  -1   1  25        213.12        220.09        10.24 o
   0   1  25         90.03         88.70         8.62 o
   1   1  25        261.54        257.61        10.59 o
   2   1  25         50.65         49.58         7.86 o
   3   1  25        175.51        167.67         9.79 o
   4   1  25        308.06        320.47        17.80 o
   5   1  25         16.66         11.86        13.98 o
   6   1  25        240.68        246.03        17.29 o
   7   1  25        155.29        117.16        18.79 o
  -9   2  25       1139.73        970.23        30.15 o
  -8   2  25         57.60         64.85        12.88 o
  -7   2  25       1308.98       1351.18        28.03 o
  -6   2  25       1041.31       1069.31        24.05 o
  -5   2  25        122.66        114.04        12.02 o
  -4   2  25       1214.10       1315.00        25.51 o
  -3   2  25          7.79         17.64         8.72 o
  -2   2  25        595.36        567.62        15.14 o
  -1   2  25        324.28        338.68        12.10 o
   0   2  25        244.30        238.16        10.91 o
   1   2  25        597.80        604.80        15.43 o
   2   2  25         25.45         14.93         5.78 o
   3   2  25        804.85        832.97        28.41 o
   4   2  25         43.56         54.52        15.28 o
   5   2  25        558.61        531.98        25.62 o
   6   2  25         58.43         55.76        27.46 o
   7   2  25        398.05        401.77        30.34 o
  -8   3  25        491.32        400.49        19.17 o
  -7   3  25        382.95        370.99        17.06 o
  -6   3  25        830.09        840.98        28.78 o
  -5   3  25        179.90        158.42        12.66 o
  -4   3  25        550.07        576.33        26.95 o
  -3   3  25       1442.47       1544.51        34.70 o
  -2   3  25        173.98        163.84        12.15 o
  -1   3  25       2430.03       2674.76        53.36 o
   0   3  25        107.96        116.18        10.35 o
   1   3  25        440.66        402.81        16.75 o
   2   3  25       1854.17       1921.88       117.32 o
   3   3  25         19.65         23.66        17.86 o
   4   3  25       1430.61       1493.41        51.85 o
   5   3  25        195.18        160.35        21.63 o
   6   3  25        447.39        397.22        24.82 o
  -7   4  25         11.94         12.61        12.97 o
  -6   4  25         28.81         21.35        12.61 o
  -5   4  25          2.90          8.39        12.58 o
  -4   4  25          2.67          1.95        11.83 o
  -3   4  25          0.31          3.56        11.14 o
  -2   4  25        163.39        138.95        12.34 o
  -1   4  25          1.58         -5.92        10.59 o
   0   4  25        793.17        804.37        18.21 o
   1   4  25         11.87          4.47        14.23 o
   2   4  25         75.54         70.67        15.02 o
   3   4  25        116.40        119.69        32.69 o
   4   4  25        248.35        232.57        22.84 o
   5   4  25         73.72         55.26        18.47 o
  -6   5  25         21.16         20.28        14.56 o
  -5   5  25          2.68         -5.23        13.45 o
  -4   5  25         81.54         94.00        13.29 o
  -3   5  25         54.73         61.46        13.61 o
  -2   5  25        551.33        583.54        22.87 o
  -1   5  25         97.97        106.45        14.20 o
   0   5  25        241.41        218.69        15.19 o
   1   5  25        260.84        242.50        22.74 o
   2   5  25        101.39        123.31        24.63 o
   3   5  25          2.95         -1.03        17.34 o
   4   5  25        249.75        202.11        24.74 o
  -3   6  25          1.20         -4.10        14.78 o
  -2   6  25          0.55        -13.94        15.17 o
  -1   6  25          2.96         14.72        17.23 o
   0   6  25          0.75          1.90        12.02 o
   1   6  25         60.89         74.91        18.61 o
  -8   0  26        535.50        538.18        33.41 o
  -7   0  26        400.88        384.92        21.96 o
  -6   0  26          2.33          2.39        15.72 o
  -5   0  26       2039.90       2121.66        97.46 o
  -4   0  26        637.40        663.31        25.84 o
  -3   0  26        840.14        991.08        43.61 o
  -2   0  26       1481.23       1527.43        37.32 o
  -1   0  26        703.34        736.94        27.64 o
   0   0  26       3497.60       3675.54       114.18 o
   1   0  26        288.43        316.18        16.50 o
   2   0  26        157.32        150.07        13.33 o
   3   0  26       2334.38       2355.03       105.09 o
   4   0  26          3.08          3.91        13.30 o
   5   0  26        346.23        233.69        90.70 o
  -8   1  26        206.73        229.59        18.83 o
  -7   1  26        177.30        170.20        14.65 o
  -6   1  26         83.65         87.89        14.31 o
  -5   1  26        103.79        114.63        11.85 o
  -4   1  26        290.36        303.16        15.83 o
  -3   1  26          2.44         10.28         8.45 o
  -2   1  26          6.80         -0.18         8.63 o
  -1   1  26        391.29        353.10        11.90 o
   0   1  26         36.57         44.35         9.05 o
   1   1  26         20.44         20.28         9.06 o
   2   1  26         54.59         42.51         9.03 o
   3   1  26        423.82        372.96        30.53 o
   4   1  26        646.96        693.57        55.27 o
   5   1  26        451.09        489.89        20.21 o
   6   1  26         32.70          3.21        16.54 o
  -8   2  26        530.62        498.37        21.43 o
  -7   2  26        103.64        101.53        12.90 o
  -6   2  26        380.98        375.11        15.07 o
  -5   2  26         17.01         18.34        12.61 o
  -4   2  26        231.26        247.35        13.05 o
  -3   2  26         47.76         38.33        10.51 o
  -2   2  26        434.31        450.83        14.26 o
  -1   2  26          1.11          0.21        10.02 o
   0   2  26         42.19         56.20         9.11 o
   1   2  26       1238.03       1247.27        24.39 o
   2   2  26         28.07         21.78         5.98 o
   3   2  26          9.16          6.34        13.75 o
   4   2  26        532.57        535.96        47.11 o
   5   2  26         13.96         18.61        21.29 o
   6   2  26        726.69        766.06        32.43 o
  -7   3  26          6.05         -0.06        13.72 o
  -6   3  26        208.55        191.13        14.22 o
  -5   3  26          1.24          5.30        13.18 o
  -4   3  26        634.87        664.55        26.13 o
  -3   3  26          0.18         -2.47        10.85 o
  -2   3  26         97.46        102.34        11.19 o
  -1   3  26        630.21        632.16        17.72 o
   0   3  26         39.11         37.94        11.72 o
   1   3  26          3.78         13.25         8.25 o
   2   3  26         36.56         20.33        15.77 o
   3   3  26        108.29         95.69        16.54 o
   4   3  26         74.80         98.05        26.98 o
   5   3  26        115.96         81.20        18.46 o
  -6   4  26         69.09         54.25        13.94 o
  -5   4  26         32.76         35.12        14.54 o
  -4   4  26         34.94         25.44        12.85 o
  -3   4  26          3.10          9.46        11.64 o
  -2   4  26         17.39         17.20        11.73 o
  -1   4  26        181.37        181.20        13.31 o
   0   4  26          1.32         -6.42        11.12 o
   1   4  26         82.37         73.21        15.72 o
   2   4  26        190.00        216.91        23.72 o
   3   4  26         26.38         24.24        19.94 o
   4   4  26        168.01        137.49        22.51 o
  -5   5  26         11.63          8.81        14.88 o
  -4   5  26         90.06        100.80        17.73 o
  -3   5  26        803.90        812.12        35.94 o
  -2   5  26        169.58        187.29        14.92 o
  -1   5  26        941.29        928.21        24.38 o
   0   5  26          7.92         -7.24        12.95 o
   1   5  26        668.11        644.06        35.94 o
   2   5  26        508.42        506.24        27.24 o
   3   5  26        235.50        216.67        25.71 o
  -8   1  27         39.42         33.08        15.96 o
  -7   1  27        458.73        468.52        18.65 o
  -6   1  27          5.97          1.40        15.20 o
  -5   1  27          2.67         13.73        10.72 o
  -4   1  27        131.96        146.44        14.74 o
  -3   1  27         16.21         24.28        11.73 o
  -2   1  27        322.83        340.94        14.70 o
  -1   1  27         37.98         24.96        10.04 o
   0   1  27        198.34        191.33        12.44 o
   1   1  27        299.27        291.60        16.23 o
   2   1  27        284.54        247.96        12.56 o
   3   1  27        485.21        366.67        54.61 o
   4   1  27        127.17        111.33        25.71 o
   5   1  27        649.26        549.00        59.72 o
   6   1  27         21.64         10.22        16.90 o
  -7   2  27         29.43         27.96        13.16 o
  -6   2  27         73.80         79.07        16.07 o
  -5   2  27        646.45        633.94        18.87 o
  -4   2  27          0.17        -10.73        12.68 o
  -3   2  27       1766.05       1893.50        40.91 o
  -2   2  27         66.84         58.73        12.08 o
  -1   2  27        577.40        567.42        17.60 o
   0   2  27        854.96        853.03        36.89 o
   1   2  27        687.69        670.28        20.35 o
   2   2  27       1422.30       1394.50        41.32 o
   3   2  27         71.65         80.11        17.01 o
   4   2  27       1322.89       1441.87        46.43 o
   5   2  27        344.63        367.42        24.27 o
  -7   3  27         98.94         76.18        15.73 o
  -6   3  27        320.97        290.26        20.01 o
  -5   3  27        186.33        165.20        12.51 o
  -4   3  27        672.08        732.14        19.86 o
  -3   3  27         72.90         75.01        15.36 o
  -2   3  27        603.24        603.78        26.18 o
  -1   3  27        628.62        681.64        19.28 o
   0   3  27         38.87         30.75        10.63 o
   1   3  27        484.40        378.71        46.64 o
   2   3  27         24.09         20.74        15.75 o
   3   3  27         34.03         20.59        17.63 o
   4   3  27         66.40         44.69        18.87 o
   5   3  27        440.09        388.22        29.81 o
  -5   4  27        273.81        244.98        15.64 o
  -4   4  27         18.12         13.97        13.57 o
  -3   4  27         98.78        102.96        14.31 o
  -2   4  27          4.00          3.79        13.74 o
  -1   4  27         93.47        105.37        13.94 o
   0   4  27        137.12        137.68        13.21 o
   1   4  27        807.21        846.31        34.05 o
   2   4  27          9.46         -1.50        20.23 o
   3   4  27         33.96         35.15        39.35 o
  -3   5  27        865.09        844.24        27.74 o
  -2   5  27        110.62        102.54        17.04 o
  -1   5  27         39.86         35.27        14.77 o
   0   5  27        330.18        279.01        38.23 o
   1   5  27         80.26         58.18        19.52 o
  -7   0  28        257.86        226.43        23.31 o
  -6   0  28        142.84        149.33        20.51 o
  -5   0  28         23.32         32.41        23.57 o
  -4   0  28        166.97        164.31        18.14 o
  -3   0  28          6.59          6.72        13.97 o
  -2   0  28        314.73        283.14        20.87 o
  -1   0  28        197.60        197.15        17.67 o
   0   0  28         49.77         54.08        16.74 o
   1   0  28         48.33         41.68        17.12 o
   2   0  28        161.61        170.38        18.80 o
   3   0  28       1343.31       1271.11        38.48 o
   4   0  28          8.26         14.02        16.70 o
  -7   1  28       1540.74       1590.57        32.75 o
  -6   1  28        353.56        349.44        16.42 o
  -5   1  28         62.17         60.59        12.44 o
  -4   1  28        902.08        896.57        24.85 o
  -3   1  28        401.81        419.72        16.61 o
  -2   1  28        365.15        357.23        14.52 o
  -1   1  28        123.51        116.08        12.90 o
   0   1  28         35.83         28.25        11.07 o
   1   1  28        359.06        351.67        13.80 o
   2   1  28        850.46        886.45        24.62 o
   3   1  28         16.73          4.45        22.89 o
   4   1  28         10.94         10.93        19.23 o
   5   1  28        195.11        162.27        24.14 o
  -6   2  28        199.90        173.47        16.36 o
  -5   2  28        122.51        119.54        13.94 o
  -4   2  28        917.95       1010.53        31.91 o
  -3   2  28        455.29        464.31        21.02 o
  -2   2  28        670.99        621.45        20.65 o
  -1   2  28        360.17        383.78        16.18 o
   0   2  28        528.64        552.81        18.08 o
   1   2  28        320.26        314.19        14.36 o
   2   2  28         55.50         67.77        18.49 o
   3   2  28        104.66        113.54        25.37 o
   4   2  28        217.97        177.74        25.58 o
  -6   3  28          8.40          4.97        13.71 o
  -5   3  28        494.56        504.00        20.22 o
  -4   3  28         91.96         76.62        14.50 o
  -3   3  28         38.09         33.41        13.76 o
  -2   3  28        994.05       1080.08        25.25 o
  -1   3  28        131.92        139.90        15.01 o
   0   3  28        669.68        661.54        20.46 o
   1   3  28          8.44          8.70         9.64 o
   2   3  28         19.00          6.85        20.26 o
   3   3  28        349.69        362.36        27.25 o
   4   3  28         46.74         55.58        25.54 o
  -4   4  28        610.68        606.13        25.21 o
  -3   4  28         55.93         62.78        16.13 o
  -2   4  28         83.93         67.85        16.24 o
  -1   4  28       1395.82       1362.25        28.59 o
   0   4  28        244.23        199.68        15.70 o
   1   4  28        564.03        550.05        47.22 o
   2   4  28         71.96         56.40        27.35 o
  -6   1  29         45.82         63.34        15.41 o
  -5   1  29        161.10        168.50        16.45 o
  -4   1  29         39.89         34.71        12.82 o
  -3   1  29        624.71        612.98        19.62 o
  -2   1  29        174.35        153.16        12.62 o
  -1   1  29        497.66        503.23        17.81 o
   0   1  29        227.66        233.64        16.54 o
   1   1  29         11.89          9.96        13.29 o
   2   1  29       1026.83        997.46        56.59 o
   3   1  29        310.85        281.26        21.54 o
   4   1  29        325.93        322.48        29.93 o
  -5   2  29         88.89         88.58        15.26 o
  -4   2  29        252.58        243.83        15.57 o
  -3   2  29        415.49        404.38        16.31 o
  -2   2  29        347.61        344.37        16.41 o
  -1   2  29        192.38        178.47        14.25 o
   0   2  29        303.19        270.85        14.65 o
   1   2  29         12.07          4.46        13.98 o
   2   2  29          2.40        -10.14        17.55 o
   3   2  29        320.84        287.94        26.59 o
  -4   3  29         38.08         39.25        15.49 o
  -3   3  29        967.37        964.80        24.93 o
  -2   3  29        159.74        148.45        16.94 o
  -1   3  29        542.77        544.09        19.08 o
   0   3  29         76.24         61.05        15.16 o
   1   3  29         71.17         41.80        22.68 o
   2   3  29        328.58        257.61        23.36 o
  -2   4  29         99.95         70.65        17.02 o
  -1   4  29        211.06        215.36        18.92 o
   0   4  29        222.41        176.74        18.72 o
  -5   0  30        651.72        596.13        28.66 o
  -4   0  30         58.05         46.02        23.52 o
  -3   0  30        156.81        155.66        26.80 o
  -2   0  30        203.44        218.41        25.09 o
  -1   0  30         17.07          2.37        20.16 o
   0   0  30       1218.39       1265.74        57.16 o
   1   0  30        220.73        222.69        21.82 o
   2   0  30         16.08          7.30        23.59 o
   3   0  30        704.30        622.94        28.51 o
  -5   1  30          2.39          0.09        15.83 o
  -4   1  30        207.24        199.99        16.57 o
  -3   1  30          3.69         -6.91        15.04 o
  -2   1  30         16.18         22.52        14.20 o
  -1   1  30        680.18        646.43        18.91 o
   0   1  30         44.55         43.56        14.27 o
   1   1  30        187.94        187.19        15.65 o
   2   1  30          0.56          1.88        14.78 o
   3   1  30        381.93        340.01        30.27 o
  -4   2  30          0.21          2.42        16.04 o
  -3   2  30          9.16          2.59        14.81 o
  -2   2  30         69.78         70.02        14.61 o
  -1   2  30        977.20        992.27        25.44 o
   0   2  30        564.29        543.93        26.01 o
   1   2  30         20.01         10.27        14.30 o
   2   2  30        196.01        172.59        25.14 o
  -2   3  30        479.05        445.01        18.91 o
  -1   3  30         35.20         30.38        16.13 o
   0   3  30        195.61        159.57        16.04 o
  -3   1  31         60.46         47.79        14.82 o
  -2   1  31        114.98        102.73        17.29 o
  -1   1  31         45.88         42.96        19.11 o
   0   1  31         49.80         49.58        17.17 o
   1   1  31        434.72        395.30        28.22 o
                                                
